# Supplementary material for: Bias in recent miRBase annotations potentially associated with RNA quality issues
Source: Sci Rep. 2017 Jul 12;7:5162. doi: 10.1038/s41598-017-05070-0 (PMC5507985; doi:10.1038/s41598-017-05070-0)
Supplement: Supplementary file 2 — Supplementary Table 1 [file 41598_2017_5070_MOESM2_ESM.xls]

## Sheet: Blatt1
Supplementary Table S1: RNA integrity in the collected tissue samples
Animal no.	tissue	storage time	storage temperature	RIN
1	brain	0	4°C	8.7
1	brain	1	4°C	8.7
1	brain	3	4°C	8.4
1	brain	6	4°C	8.5
1	brain	12	4°C	8.7
1	brain	24	4°C	8.5
1	brain	48	4°C	8
1	brain	96	4°C	7.3
3	brain	0	4°C	8.8
3	brain	1	4°C	8.8
3	brain	3	4°C	8.7
3	brain	6	4°C	8.8
3	brain	12	4°C	8.6
3	brain	24	4°C	8.7
3	brain	48	4°C	7.4
3	brain	96	4°C	7.1
5	brain	0	4°C	9
5	brain	1	4°C	8.1
5	brain	3	4°C	8
5	brain	6	4°C	9.5
5	brain	12	4°C	8.7
5	brain	24	4°C	8
5	brain	48	4°C	7.9
5	brain	96	4°C
1	heart	0	4°C	8.9
1	heart	1	4°C	8.8
1	heart	3	4°C	9
1	heart	6	4°C	8.8
1	heart	12	4°C	8.8
1	heart	24	4°C	8.7
1	heart	48	4°C	8.6
1	heart	96	4°C	8.1
3	heart	0	4°C	8.8
3	heart	1	4°C	8.8
3	heart	3	4°C	8.5
3	heart	6	4°C	8.6
3	heart	12	4°C	8.5
3	heart	24	4°C	8.6
3	heart	48	4°C	8.5
3	heart	96	4°C	8.1
5	heart	0	4°C	9.2
5	heart	1	4°C	9.2
5	heart	3	4°C	8.4
5	heart	6	4°C	8.6
5	heart	12	4°C	8.5
5	heart	24	4°C	8.6
5	heart	48	4°C	8.7
5	heart	96	4°C
1	liver	0	4°C	9.1
1	liver	1	4°C	7.4
1	liver	3	4°C	9
1	liver	6	4°C	6.9
1	liver	12	4°C	8.2
1	liver	24	4°C	7.8
1	liver	48	4°C	3.4
1	liver	96	4°C	3.2
3	liver	0	4°C	8.7
3	liver	1	4°C	7.7
3	liver	3	4°C	8.7
3	liver	6	4°C	3.2
3	liver	12	4°C	4.9
3	liver	24	4°C	7.5
3	liver	48	4°C	8.7
3	liver	96	4°C	3
5	liver	0	4°C	8.7
5	liver	1	4°C	5.7
5	liver	3	4°C	5.5
5	liver	6	4°C	4.4
5	liver	12	4°C	7.2
5	liver	24	4°C	4.1
5	liver	48	4°C	3.4
5	liver	96	4°C
2	brain	0	RT	8.8
2	brain	1	RT	7.9
2	brain	3	RT	8.2
2	brain	6	RT	7.8
2	brain	12	RT	8.3
2	brain	24	RT	7.8
2	brain	48	RT	6.8
2	brain	96	RT	3.7
4	brain	0	RT	8.4
4	brain	1	RT	8
4	brain	3	RT	8.7
4	brain	6	RT	8.2
4	brain	12	RT	7.9
4	brain	24	RT	7.3
4	brain	48	RT	5.5
4	brain	96	RT	3.3
6	brain	0	RT	8.7
6	brain	1	RT	8.5
6	brain	3	RT	8.5
6	brain	6	RT	8.3
6	brain	12	RT	6.9
6	brain	24	RT	5.4
6	brain	48	RT	6.2
6	brain	96	RT	4.7
2	heart	0	RT	9
2	heart	1	RT	9
2	heart	3	RT	8.6
2	heart	6	RT	8.5
2	heart	12	RT	8.5
2	heart	24	RT	8.2
2	heart	48	RT	4.6
2	heart	96	RT	2.2
4	heart	0	RT	8.9
4	heart	1	RT	6.7
4	heart	3	RT	8.6
4	heart	6	RT	8.7
4	heart	12	RT	8.7
4	heart	24	RT	8
4	heart	48	RT	3.4
4	heart	96	RT	2.4
6	heart	0	RT	8.9
6	heart	1	RT	8.8
6	heart	3	RT	8.2
6	heart	6	RT	8.5
6	heart	12	RT	8.3
6	heart	24	RT	8.7
6	heart	48	RT	5.6
6	heart	96	RT	2.2
2	liver	0	RT	9.4
2	liver	1	RT	8.6
2	liver	3	RT	8.1
2	liver	6	RT	4
2	liver	12	RT	3.9
2	liver	24	RT	2.6
2	liver	48	RT	2.4
2	liver	96	RT	3.7
4	liver	0	RT	7.1
4	liver	1	RT	6
4	liver	3	RT	4.1
4	liver	6	RT	2.8
4	liver	12	RT	2.7
4	liver	24	RT	2.7
4	liver	48	RT	2.4
4	liver	96	RT	2.3
6	liver	0	RT	8.3
6	liver	1	RT	6.9
6	liver	3	RT	4.8
6	liver	6	RT	5.2
6	liver	12	RT	2.5
6	liver	24	RT	4
6	liver	48	RT	2.3
6	liver	96	RT	2.4
