# Supplementary material for: Bias in recent miRBase annotations potentially associated with RNA quality issues
Source: Sci Rep. 2017 Jul 12;7:5162. doi: 10.1038/s41598-017-05070-0 (PMC5507985; doi:10.1038/s41598-017-05070-0)
Supplement: Supplementary file 3 — Supplementary Table 2 [file 41598_2017_5070_MOESM3_ESM.xls]

## Sheet: Blatt1
Supplementary Table S2: Pearson Correlation coefficient for correlation of miRNA expression with RNA integrity value
miRNA	Correlation with RIN			Correlation with storage time at 4°C			Correlation with storage time at RT
	Pearson Correlation	raw p-value	Adjusted p-value	Pearson Correlation	raw p-value	Adjusted p-value	Pearson Correlation	raw p-value	Adjusted p-value
mmu-miR-6366	0.583548	2.58376e-05	0.0210577	-0.645001	0.00159391	1	-0.932525	3.32185e-11	2.70731e-08
mmu-miR-6769b-5p	-0.66492	6.29669e-07	0.00051318	0.148208	0.521431	1	0.913038	4.93544e-10	4.02239e-07
mmu-miR-6915-5p	-0.386367	0.00875267	1	0.519893	0.0157039	1	0.902644	1.62627e-09	1.32541e-06
mmu-miR-7036a-5p	-0.68712	1.86077e-07	0.000151653	0.28102	0.217205	1	0.89099	5.33386e-09	4.34709e-06
mmu-miR-6412	0.60142	1.24676e-05	0.0101611	-0.58605	0.00524107	1	-0.890517	5.58118e-09	4.54866e-06
mmu-miR-5622-3p	-0.341934	0.0215053	1	0.233539	0.308271	1	0.887761	7.23992e-09	5.90054e-06
mmu-miR-3968	0.553991	7.88053e-05	0.0642264	-0.755183	7.57482e-05	0.0617348	-0.883852	1.03545e-08	8.43893e-06
mmu-miR-6392-3p	-0.774192	4.43091e-10	3.6112e-07	0.734025	0.000151999	0.123879	0.880919	1.34309e-08	1.09462e-05
mmu-miR-1306-3p	-0.527465	0.000196753	0.160354	-0.0415623	0.858035	1	0.873508	2.51752e-08	2.05178e-05
mmu-miR-5099	-0.605369	1.05502e-05	0.00859838	0.521694	0.0152841	1	0.865902	4.61185e-08	3.75866e-05
mmu-miR-7686-5p	-0.762877	1.1201e-09	9.12883e-07	0.566372	0.00743509	1	0.863731	5.44529e-08	4.43791e-05
mmu-miR-3100-3p	0.771811	5.40941e-10	4.40867e-07	-0.175828	0.445835	1	-0.849451	1.52002e-07	0.000123882
mmu-miR-3113-5p	-0.718674	2.70513e-08	2.20468e-05	0.67799	0.000731288	0.595999	0.847822	1.6974e-07	0.000138338
mmu-miR-7048-5p	-0.44562	0.00215714	1	0.152059	0.510541	1	0.837146	3.39555e-07	0.000276737
mmu-miR-6931-5p	-0.724836	1.80048e-08	1.46739e-05	0.640294	0.00176846	1	0.83163	4.76687e-07	0.0003885
mmu-miR-5122	-0.652799	1.17476e-06	0.000957431	0.231383	0.312886	1	0.830334	5.15331e-07	0.000419995
mmu-miR-7044-5p	-0.565517	5.16647e-05	0.0421067	0.427476	0.0532445	1	0.825533	6.84057e-07	0.000557507
mmu-miR-7052-5p	-0.612761	7.671e-06	0.00625187	0.544922	0.0106349	1	0.82447	7.27484e-07	0.000592899
mmu-miR-1931	-0.667901	5.37778e-07	0.000438289	0.525811	0.0143581	1	0.822304	8.23628e-07	0.000671257
mmu-miR-6385	-0.545102	0.000108004	0.088023	0.344836	0.1258	1	0.82059	9.07642e-07	0.000739728
mmu-miR-3963	0.604095	1.11368e-05	0.00907647	-0.272342	0.232341	1	-0.820565	9.08907e-07	0.000740759
mmu-miR-291a-5p	-0.521146	0.000242003	0.197232	-0.00349462	0.988005	1	0.818343	1.02926e-06	0.000838845
mmu-miR-294-5p	-0.644913	1.73692e-06	0.00141559	0.428744	0.0524661	1	0.8178	1.06076e-06	0.000864517
mmu-miR-598-5p	-0.526103	0.000205799	0.167726	0.268286	0.239647	1	0.817127	1.10095e-06	0.000897272
mmu-miR-5621-5p	-0.818744	6.35728e-12	5.18118e-09	0.306696	0.176294	1	0.812912	1.38526e-06	0.00112899
mmu-miR-7018-5p	-0.7739	4.5414e-10	3.70124e-07	0.493436	0.0230189	1	0.81261	1.40791e-06	0.00114745
mmu-miR-3089-5p	-0.844859	2.95767e-13	2.4105e-10	0.354732	0.114597	1	0.812562	1.4116e-06	0.00115045
mmu-miR-6388	-0.563494	5.57014e-05	0.0453967	0.614873	0.00301447	1	0.81194	1.45943e-06	0.00118944
mmu-miR-135a-1-3p	-0.601727	1.23075e-05	0.0100306	-0.0619593	0.789621	1	0.809905	1.62628e-06	0.00132541
mmu-miR-6391	-0.693729	1.26776e-07	0.000103322	0.533772	0.0126966	1	0.809247	1.68376e-06	0.00137226
mmu-miR-6354	-0.0291278	0.849358	1	-0.0213036	0.92697	1	0.808269	1.77255e-06	0.00144463
mmu-miR-3620-5p	-0.837062	7.81688e-13	6.37076e-10	0.635558	0.00196007	1	0.803728	2.24168e-06	0.00182697
mmu-miR-8090	-0.253216	0.0932883	1	0.26649	0.242929	1	0.802547	2.38038e-06	0.00194001
mmu-miR-8102	-0.543142	0.00011564	0.0942465	0.179254	0.43688	1	0.802111	2.43363e-06	0.00198341
mmu-miR-7219-5p	-0.22753	0.132797	1	-0.163718	0.478253	1	0.801704	2.48413e-06	0.00202456
mmu-miR-7678-5p	-0.505083	0.0004023	0.327875	0.3893	0.0811007	1	0.800471	2.64307e-06	0.0021541
mmu-miR-6963-5p	-0.56149	5.99819e-05	0.0488853	0.587484	0.00510488	1	0.798618	2.89891e-06	0.00236261
mmu-miR-8099	-0.608035	9.41344e-06	0.00767195	0.0695544	0.764495	1	0.798491	2.91729e-06	0.00237759
mmu-miR-3076-5p	-0.687562	1.81419e-07	0.000147857	0.471266	0.0310441	1	0.795008	3.46136e-06	0.00282101
mmu-miR-1934-3p	-0.843462	3.53377e-13	2.88002e-10	0.723995	0.000206874	0.168603	0.789971	4.40784e-06	0.00359239
mmu-miR-5100	0.412293	0.0048884	1	-0.0260054	0.910908	1	-0.789599	4.4861e-06	0.00365617
mmu-miR-7238-5p	-0.85581	6.87734e-14	5.60503e-11	0.57626	0.00625362	1	0.788362	4.75525e-06	0.00387553
mmu-miR-6937-5p	-0.80874	1.81298e-11	1.47758e-08	0.623218	0.00254304	1	0.786824	5.10967e-06	0.00416438
mmu-miR-455-3p	0.408296	0.00536357	1	-0.246218	0.281975	1	-0.786592	5.16517e-06	0.00420961
mmu-miR-1896	-0.665972	5.95703e-07	0.000485498	0.401751	0.071034	1	0.785854	5.34511e-06	0.00435626
mmu-miR-6974-5p	-0.528227	0.000191849	0.156357	0.479049	0.0280089	1	0.785851	5.34585e-06	0.00435687
mmu-miR-92b-3p	0.499875	0.000471866	0.38457	-0.0624574	0.787966	1	-0.785039	5.55025e-06	0.00452345
mmu-miR-7005-5p	-0.584442	2.49375e-05	0.0203241	0.31394	0.165778	1	0.783759	5.88675e-06	0.0047977
mmu-miR-1224-5p	-0.413617	0.00473933	1	-0.0410539	0.859755	1	0.783184	6.04381e-06	0.00492571
mmu-miR-7040-5p	-0.81867	6.40815e-12	5.22265e-09	0.56621	0.00745586	1	0.781971	6.38696e-06	0.00520537
mmu-miR-188-5p	-0.679163	2.91518e-07	0.000237587	0.456321	0.0375946	1	0.779917	7.00785e-06	0.0057114
mmu-miR-7082-5p	-0.841322	4.62618e-13	3.77034e-10	0.452513	0.0394244	1	0.776604	8.1222e-06	0.00661959
mmu-miR-7047-5p	-0.836307	8.56501e-13	6.98048e-10	0.572378	0.00669751	1	0.774742	8.81528e-06	0.00718446
mmu-miR-7211-5p	0.655692	1.01483e-06	0.000827089	-0.342283	0.128814	1	-0.774692	8.83454e-06	0.00720015
mmu-miR-7672-5p	-0.856807	5.98683e-14	4.87927e-11	0.745663	0.000104482	0.0851528	0.774328	8.9764e-06	0.00731577
mmu-miR-1894-3p	-0.617325	6.27554e-06	0.00511457	0.667327	0.000950413	0.774586	0.773516	9.29969e-06	0.00757925
mmu-miR-2861	-0.815251	9.23207e-12	7.52414e-09	0.633508	0.00204824	1	0.773367	9.36014e-06	0.00762852
mmu-miR-6943-3p	0.706191	5.97745e-08	4.87162e-05	-0.38105	0.0883334	1	-0.771934	9.95951e-06	0.008117
mmu-miR-5132-5p	-0.545275	0.000107352	0.0874921	0.572806	0.00664729	1	0.77137	1.02046e-05	0.00831678
mmu-miR-3077-5p	-0.822489	4.22347e-12	3.44213e-09	0.742131	0.000117312	0.0956093	0.767938	1.18142e-05	0.00962858
mmu-miR-7687-5p	-0.680456	2.71262e-07	0.000221078	0.494458	0.0226933	1	0.765282	1.32099e-05	0.0107661
mmu-miR-7211-3p	-0.635568	2.7219e-06	0.00221835	0.47169	0.0308722	1	0.761822	1.52462e-05	0.0124257
mmu-miR-1904	-0.880371	1.60325e-15	1.30665e-12	0.458152	0.0367383	1	0.761449	1.54815e-05	0.0126174
mmu-miR-7024-3p	0.535197	0.00015188	0.123782	-0.258787	0.25733	1	-0.760524	1.60788e-05	0.0131043
mmu-miR-6908-5p	-0.598347	1.41755e-05	0.0115531	0.0402747	0.862392	1	0.759585	1.67053e-05	0.0136148
mmu-miR-1901	-0.807461	2.06381e-11	1.68201e-08	0.514199	0.0170931	1	0.757125	1.84522e-05	0.0150385
mmu-miR-6991-5p	-0.686226	1.95838e-07	0.000159608	0.527715	0.0139455	1	0.757017	1.8532e-05	0.0151036
mmu-miR-125b-1-3p	-0.601742	1.22996e-05	0.0100242	-0.00778968	0.973267	1	0.756004	1.93e-05	0.0157295
mmu-miR-7648-3p	-0.731653	1.133e-08	9.23399e-06	0.173044	0.453184	1	0.754144	2.07829e-05	0.0169381
mmu-miR-5121	-0.906667	1.01118e-17	8.2411e-15	0.188461	0.413287	1	0.753552	2.12753e-05	0.0173394
mmu-miR-6907-5p	-0.716977	3.02045e-08	2.46167e-05	0.361431	0.107434	1	0.75328	2.15053e-05	0.0175268
mmu-miR-5132-3p	0.678417	3.03835e-07	0.000247625	-0.132442	0.567123	1	-0.752831	2.18892e-05	0.0178397
mmu-miR-1932	-0.817862	6.99041e-12	5.69718e-09	0.317061	0.161385	1	0.75176	2.28294e-05	0.018606
mmu-miR-1247-3p	-0.805471	2.52012e-11	2.0539e-08	0.663769	0.00103493	0.843469	0.750554	2.39319e-05	0.0195045
mmu-miR-7242-5p	-0.494608	0.000553034	0.450722	0.340577	0.130856	1	0.749919	2.45306e-05	0.0199924
mmu-miR-3067-3p	-0.857028	5.80459e-14	4.73074e-11	0.606552	0.00355522	1	0.748445	2.59717e-05	0.021167
mmu-miR-671-5p	-0.744691	4.48861e-09	3.65822e-06	0.617489	0.00285939	1	0.745881	2.86564e-05	0.023355
mmu-miR-3154	-0.813475	1.11264e-11	9.06801e-09	0.266632	0.242668	1	0.745832	2.87108e-05	0.0233993
mmu-miR-505-3p	0.685018	2.09788e-07	0.000170978	-0.0561871	0.808853	1	-0.745773	2.87754e-05	0.023452
mmu-miR-5103	-0.320892	0.0316163	1	0.0708441	0.76025	1	0.743535	3.13245e-05	0.0255295
mmu-miR-6980-5p	-0.54905	9.39991e-05	0.0766092	-0.0922483	0.690852	1	0.74201	3.31749e-05	0.0270376
mmu-miR-7011-5p	-0.74961	3.11974e-09	2.54259e-06	0.35967	0.109285	1	0.741825	3.3405e-05	0.0272251
mmu-miR-574-5p	-0.813571	1.1016e-11	8.97807e-09	0.470203	0.0314778	1	0.741816	3.34164e-05	0.0272344
mmu-miR-705	-0.844856	2.95855e-13	2.41122e-10	0.535005	0.0124537	1	0.741675	3.35937e-05	0.0273789
mmu-miR-6976-3p	-0.295822	0.0484961	1	-0.00143775	0.995065	1	0.741566	3.3731e-05	0.0274908
mmu-miR-1892	-0.548458	9.59862e-05	0.0782288	0.352937	0.116574	1	0.741244	3.41395e-05	0.0278237
mmu-miR-187-5p	-0.768905	6.87864e-10	5.60609e-07	0.650981	0.00139333	1	0.740284	3.53837e-05	0.0288377
mmu-miR-3098-5p	-0.174647	0.251197	1	0.141493	0.540676	1	0.738341	3.80249e-05	0.0309903
mmu-miR-706	-0.668493	5.21077e-07	0.000424678	0.501233	0.0206273	1	0.737964	3.85565e-05	0.0314235
mmu-miR-3102-5p	-0.723669	1.94645e-08	1.58635e-05	0.12189	0.598654	1	0.735755	4.18081e-05	0.0340736
mmu-miR-7081-5p	-0.844511	3.09204e-13	2.52002e-10	0.448474	0.0414408	1	0.735623	4.20093e-05	0.0342376
mmu-miR-212-3p	0.5356	0.000149821	0.122104	-0.2277	0.320867	1	-0.735387	4.2372e-05	0.0345332
mmu-miR-1971	-0.841028	4.79918e-13	3.91133e-10	0.712135	0.000292993	0.238789	0.735125	4.27772e-05	0.0348634
mmu-miR-1982-5p	-0.883546	9.29227e-16	7.5732e-13	0.309495	0.172179	1	0.73511	4.28004e-05	0.0348823
mmu-miR-5131	-0.686977	1.8761e-07	0.000152902	0.142538	0.537659	1	0.734332	4.40277e-05	0.0358826
mmu-miR-8100	-0.757587	1.69823e-09	1.38406e-06	0.430735	0.051261	1	0.733895	4.47292e-05	0.0364543
mmu-miR-6971-5p	-0.451708	0.00184104	1	0.791451	1.92626e-05	0.015699	0.733583	4.52368e-05	0.036868
mmu-miR-7014-5p	-0.661238	7.63272e-07	0.000622067	0.433287	0.0497479	1	0.732053	4.77991e-05	0.0389563
mmu-miR-7241-5p	0.591272	1.89572e-05	0.0154501	-0.443828	0.0438583	1	-0.725338	6.06127e-05	0.0493994
mmu-miR-32-5p	0.201875	0.183567	1	-0.0290771	0.900433	1	-0.724438	6.25407e-05	0.0509706
mmu-miR-6959-5p	-0.586804	2.26975e-05	0.0184985	0.610644	0.00328001	1	0.724201	6.30579e-05	0.0513922
mmu-miR-7118-5p	-0.71285	3.93623e-08	3.20803e-05	0.304649	0.179346	1	0.722971	6.58003e-05	0.0536272
mmu-miR-7221-3p	-0.663283	6.86107e-07	0.000559177	0.68489	0.000613737	0.500196	0.722658	6.65152e-05	0.0542099
mmu-miR-1945	-0.635589	2.71923e-06	0.00221617	0.647688	0.00150095	1	0.722584	6.66843e-05	0.0543477
mmu-miR-710	-0.443058	0.00230393	1	0.128531	0.578724	1	0.721461	6.93094e-05	0.0564872
mmu-miR-6916-5p	-0.644328	1.78726e-06	0.00145662	0.25205	0.270364	1	0.721368	6.95298e-05	0.0566668
mmu-miR-6981-5p	-0.407916	0.00541079	1	0.363567	0.105221	1	0.721191	6.99533e-05	0.057012
mmu-miR-211-3p	-0.893452	1.522e-16	1.24043e-13	0.545998	0.0104514	1	0.719721	7.3555e-05	0.0599473
mmu-miR-7221-5p	-0.432002	0.00304324	1	0.499133	0.0212508	1	0.719615	7.38211e-05	0.0601642
mmu-miR-678	-0.761412	1.25825e-09	1.02548e-06	0.360069	0.108864	1	0.718293	7.72072e-05	0.0629238
mmu-miR-5119	-0.597681	1.45734e-05	0.0118773	0.655679	0.00125111	1	0.717918	7.81941e-05	0.0637282
mmu-miR-6958-5p	-0.654495	1.07837e-06	0.000878874	0.702447	0.000384609	0.313457	0.716605	8.17314e-05	0.0666111
mmu-miR-5130	-0.760129	1.39225e-09	1.13468e-06	0.5969	0.00428149	1	0.716458	8.21366e-05	0.0669413
mmu-miR-365-2-5p	-0.613923	7.29096e-06	0.00594213	0.473115	0.0303006	1	0.714181	8.86323e-05	0.0722353
mmu-miR-669f-5p	-0.684983	2.10205e-07	0.000171317	0.267025	0.241948	1	0.713879	8.95281e-05	0.0729654
mmu-miR-6899-5p	-0.735842	8.46459e-09	6.89864e-06	0.460264	0.0357699	1	0.712274	9.44144e-05	0.0769478
mmu-miR-3082-5p	-0.817171	7.52765e-12	6.13503e-09	0.305276	0.178407	1	0.712121	9.48934e-05	0.0773381
mmu-miR-466i-5p	-0.839238	5.99111e-13	4.88275e-10	0.546571	0.0103548	1	0.711537	9.67365e-05	0.0788402
mmu-miR-7226-5p	-0.258476	0.0864582	1	0.625885	0.00240609	1	0.711336	9.73796e-05	0.0793644
mmu-miR-6973a-5p	-0.570077	4.35259e-05	0.0354736	0.251719	0.271014	1	0.710511	0.000100051	0.0815419
mmu-miR-7032-5p	-0.560399	6.24378e-05	0.0508868	0.259056	0.256819	1	0.71017	0.000101175	0.0824576
mmu-miR-292a-5p	-0.770128	6.21987e-10	5.06919e-07	0.121378	0.600202	1	0.709834	0.000102296	0.0833709
mmu-miR-8110	-0.896947	7.70202e-17	6.27714e-14	0.299604	0.187021	1	0.709735	0.000102627	0.083641
mmu-miR-669n	-0.734525	9.28249e-09	7.56523e-06	0.074538	0.748129	1	0.709083	0.000104833	0.0854388
mmu-miR-6383	0.608532	9.21424e-06	0.00750961	-0.247338	0.279721	1	-0.708791	0.000105834	0.0862547
mmu-miR-6378	-0.180862	0.234459	1	0.156672	0.497643	1	0.708413	0.000107144	0.0873224
mmu-miR-7036b-3p	-0.837929	7.03424e-13	5.7329e-10	0.553638	0.00922105	1	0.708385	0.000107241	0.0874015
mmu-miR-6349	-0.656756	9.61307e-07	0.000783465	0.495022	0.0225153	1	0.708074	0.000108331	0.0882894
mmu-miR-7046-5p	-0.870678	7.73927e-15	6.30751e-12	0.557804	0.00860176	1	0.707983	0.000108649	0.0885492
mmu-miR-6961-5p	-0.482384	0.000791668	0.64521	0.391751	0.0790404	1	0.705425	0.000118002	0.0961713
mmu-miR-6386	-0.377631	0.0105455	1	0.344734	0.12592	1	0.70536	0.000118247	0.0963716
mmu-miR-31-3p	0.175945	0.247637	1	-0.226084	0.324405	1	-0.705058	0.000119397	0.0973088
mmu-miR-3093-3p	-0.676621	3.35504e-07	0.000273436	0.261333	0.252511	1	0.704892	0.000120036	0.097829
mmu-miR-680	-0.791879	9.29745e-11	7.57742e-08	0.338421	0.133468	1	0.704348	0.000122142	0.099546
mmu-miR-7043-5p	-0.768958	6.84858e-10	5.58159e-07	0.271135	0.2345	1	0.703756	0.000124473	0.101445
mmu-miR-125a-3p	-0.565578	5.15466e-05	0.0420105	0.530653	0.0133279	1	0.703475	0.000125596	0.10236
mmu-miR-7658-5p	-0.615241	6.88081e-06	0.00560786	0.450028	0.040656	1	0.70321	0.00012666	0.103228
mmu-miR-149-3p	-0.921363	2.95181e-19	2.40572e-16	0.480286	0.0275486	1	0.702839	0.000128161	0.104452
mmu-miR-7684-3p	-0.698838	9.35782e-08	7.62662e-05	0.616409	0.0029226	1	0.701599	0.000133302	0.108641
mmu-miR-3081-5p	-0.534399	0.00015604	0.127172	0.160485	0.4871	1	0.699411	0.000142806	0.116387
mmu-miR-7684-5p	-0.40896	0.00528198	1	0.299723	0.186838	1	0.699372	0.000142981	0.11653
mmu-miR-1907	-0.413304	0.00477421	1	0.517795	0.0162048	1	0.699343	0.000143109	0.116634
mmu-miR-483-5p	-0.655786	1.01002e-06	0.000823168	0.0419969	0.856565	1	0.698531	0.000146794	0.119637
mmu-miR-6538	-0.842255	4.11575e-13	3.35434e-10	0.70722	0.000336813	0.274502	0.698324	0.000147744	0.120412
mmu-miR-365-1-5p	-0.592744	1.78553e-05	0.0145521	0.436896	0.0476664	1	0.697393	0.000152093	0.123956
mmu-miR-7034-5p	-0.479209	0.000867112	0.706696	0.247192	0.280013	1	0.695574	0.000160912	0.131143
mmu-miR-6939-5p	-0.341298	0.021765	1	0.160249	0.487749	1	0.694008	0.000168856	0.137618
mmu-miR-7654-3p	-0.622225	5.0404e-06	0.00410793	-0.123851	0.592739	1	0.693355	0.000172274	0.140403
mmu-miR-6911-5p	-0.47255	0.00104652	0.852916	0.238551	0.297704	1	0.690179	0.000189748	0.154644
mmu-miR-8107	-0.874701	4.09076e-15	3.33397e-12	0.285271	0.210033	1	0.689862	0.000191574	0.156132
mmu-miR-125b-2-3p	0.33211	0.0258234	1	-0.251256	0.271925	1	-0.689457	0.000193925	0.158049
mmu-miR-6969-5p	0.128036	0.401931	1	0.0482353	0.83552	1	0.688703	0.00019838	0.16168
mmu-miR-6954-5p	-0.670215	4.75225e-07	0.000387308	0.21084	0.358933	1	0.688042	0.000202355	0.16492
mmu-miR-7668-3p	-0.562525	5.77354e-05	0.0470543	0.375959	0.0930283	1	0.68752	0.000205546	0.16752
mmu-miR-718	-0.762938	1.11461e-09	9.08406e-07	0.735997	0.000142837	0.116412	0.68605	0.000214762	0.175031
mmu-miR-99b-3p	-0.263117	0.08076	1	0.414866	0.0614793	1	0.68465	0.00022387	0.182454
mmu-miR-1943-5p	-0.522298	0.00023311	0.189984	0.496017	0.0222037	1	0.684424	0.000225372	0.183678
mmu-miR-1964-3p	-0.679175	2.91326e-07	0.000237431	0.160819	0.486183	1	0.682538	0.000238256	0.194178
mmu-let-7c-1-3p	0.765842	8.82859e-10	7.1953e-07	-0.399048	0.073135	1	-0.681697	0.000244202	0.199024
mmu-let-7a-1-3p	0.70551	6.23455e-08	5.08116e-05	-0.157807	0.494492	1	-0.681108	0.000248442	0.20248
mmu-miR-92a-2-5p	-0.670189	4.75881e-07	0.000387843	-0.0170714	0.941452	1	0.680655	0.000251749	0.205175
mmu-miR-669b-5p	-0.68832	1.73686e-07	0.000141554	-0.0122686	0.957906	1	0.680449	0.000253259	0.206406
mmu-miR-328-5p	-0.830678	1.66923e-12	1.36042e-09	0.715568	0.000265377	0.216282	0.680425	0.000253438	0.206552
mmu-miR-450a-2-3p	0.0219892	0.885994	1	-0.0223295	0.923463	1	0.679371	0.000261322	0.212977
mmu-miR-3102-5p.2-5p	-0.590235	1.97713e-05	0.0161136	0.536911	0.0120859	1	0.677762	0.000273768	0.223121
mmu-miR-6394	-0.472525	0.00104726	0.853518	0.29943	0.18729	1	0.67752	0.000275683	0.224682
mmu-miR-467b-3p	0.631535	3.28919e-06	0.00268069	-0.216405	0.346092	1	-0.677415	0.000276525	0.225367
mmu-miR-31-5p	0.110174	0.471237	1	-0.194419	0.398397	1	-0.674475	0.000300815	0.245164
mmu-miR-8113	-0.154755	0.310083	1	0.18549	0.420822	1	0.674085	0.000304168	0.247897
mmu-miR-7218-3p	-0.85066	1.38553e-13	1.12921e-10	0.618242	0.00281602	1	0.672293	0.000320021	0.260818
mmu-miR-1966-5p	-0.449321	0.00195973	1	0.340224	0.131281	1	0.67191	0.000323499	0.263652
mmu-miR-669l-5p	-0.733075	1.02685e-08	8.36885e-06	0.123948	0.592448	1	0.670794	0.000333819	0.272063
mmu-miR-708-5p	-0.577219	3.31051e-05	0.0269807	0.485425	0.0257012	1	0.67028	0.000338669	0.276016
mmu-miR-7020-5p	-0.553736	7.95309e-05	0.0648177	0.296913	0.191206	1	0.66924	0.000348673	0.284169
mmu-miR-6921-5p	-0.426334	0.00349763	1	0.337241	0.134914	1	0.668703	0.000353935	0.288457
mmu-miR-1187	-0.847856	2.00689e-13	1.63562e-10	0.445188	0.0431398	1	0.668024	0.000360691	0.293963
mmu-miR-8119	-0.276572	0.0658932	1	0.0395965	0.864689	1	0.66796	0.00036134	0.294492
mmu-miR-696	-0.686143	1.96776e-07	0.000160373	0.447439	0.0419705	1	0.667276	0.000368267	0.300137
mmu-miR-5126	-0.919045	5.38461e-19	4.38846e-16	0.500265	0.0209127	1	0.662472	0.000420254	0.342507
mmu-miR-3572-5p	-0.747168	3.74119e-09	3.04907e-06	0.49196	0.0234954	1	0.662385	0.00042125	0.343319
mmu-miR-5133	-0.788232	1.29848e-10	1.05826e-07	0.028213	0.903378	1	0.661624	0.000430065	0.350503
mmu-miR-30d-3p	0.617681	6.17699e-06	0.00503425	-0.0770244	0.740002	1	-0.661585	0.000430519	0.350873
mmu-miR-1967	-0.577624	3.25901e-05	0.0265609	0.505637	0.0193668	1	0.661099	0.000436229	0.355527
mmu-miR-6984-5p	-0.630857	3.39461e-06	0.00276661	0.428782	0.0524427	1	0.660652	0.000441548	0.359861
mmu-miR-7072-5p	-0.541504	0.000122393	0.0997504	0.464977	0.0336813	1	0.659612	0.000454128	0.370114
mmu-miR-714	-0.831618	1.49567e-12	1.21897e-09	0.672382	0.000840448	0.684965	0.659249	0.000458596	0.373756
mmu-miR-7647-3p	-0.297188	0.0474183	1	0.300158	0.186168	1	0.658996	0.000461728	0.376309
mmu-miR-7235-5p	-0.863861	2.17541e-14	1.77296e-11	0.776434	3.49986e-05	0.0285239	0.658954	0.000462253	0.376736
mmu-miR-7077-5p	-0.378089	0.0104442	1	0.193154	0.401534	1	0.658691	0.000465536	0.379412
mmu-miR-466m-5p	-0.783816	1.92904e-10	1.57217e-07	0.172626	0.454293	1	0.657192	0.000484622	0.394967
mmu-miR-1895	-0.562562	5.76562e-05	0.0469898	0.393718	0.0774147	1	0.65402	0.000527259	0.429716
mmu-miR-8109	-0.876251	3.18115e-15	2.59264e-12	0.539034	0.0116866	1	0.653338	0.000536829	0.437515
mmu-miR-7671-3p	0.397131	0.00691011	1	-0.378564	0.0906039	1	-0.651747	0.00055976	0.456205
mmu-miR-6405	-0.329576	0.0270479	1	0.394562	0.0767248	1	0.651299	0.00056637	0.461591
mmu-miR-6240	-0.651127	1.2775e-06	0.00104116	-0.233133	0.309138	1	0.648528	0.000608764	0.496143
mmu-miR-30a-3p	0.506658	0.000383166	0.31228	0.0618226	0.790075	1	-0.647634	0.000623013	0.507755
mmu-miR-6934-5p	-0.370435	0.0122505	1	0.425691	0.054356	1	0.647557	0.000624248	0.508762
mmu-miR-7052-3p	0.505487	0.000397311	0.323809	-0.289318	0.203354	1	-0.64752	0.000624856	0.509258
mmu-miR-1968-5p	-0.364126	0.0139338	1	0.418841	0.0587858	1	0.646508	0.000641372	0.522718
mmu-miR-546	-0.831817	1.46134e-12	1.19099e-09	0.585745	0.00527045	1	0.64568	0.000655164	0.533959
mmu-miR-345-3p	-0.872475	5.83723e-15	4.75734e-12	0.440774	0.0455058	1	0.642285	0.000714426	0.582257
mmu-miR-146a-5p	0.444004	0.00224871	1	-0.138512	0.549325	1	-0.642135	0.000717161	0.584486
mmu-miR-7665-5p	-0.485339	0.000726784	0.592329	0.491443	0.0236644	1	0.641993	0.000719743	0.586591
mmu-miR-7051-5p	-0.546412	0.00010316	0.0840758	0.369338	0.0994059	1	0.640938	0.000739196	0.602445
mmu-miR-7007-5p	-0.346685	0.0196449	1	0.316747	0.161824	1	0.639967	0.0007575	0.617363
mmu-miR-130a-3p	0.15889	0.297173	1	-0.239569	0.295584	1	-0.639078	0.0007746	0.631299
mmu-miR-6982-5p	-0.812686	1.20814e-11	9.84635e-09	0.509194	0.0183946	1	0.638701	0.000781965	0.637302
mmu-miR-295-5p	0.419466	0.00412717	1	-0.569288	0.00706909	1	-0.638107	0.000793664	0.646836
mmu-miR-711	-0.515107	0.00029383	0.239471	0.292645	0.197971	1	0.636441	0.000827306	0.674255
mmu-miR-7045-5p	-0.797114	5.68945e-11	4.6369e-08	0.504102	0.0197987	1	0.636033	0.000835739	0.681127
mmu-miR-8094	-0.572667	3.9443e-05	0.0321461	0.320438	0.156723	1	0.632941	0.000902025	0.73515
mmu-miR-455-5p	0.0771063	0.614655	1	-0.240626	0.293394	1	-0.631713	0.000929555	0.757587
mmu-miR-877-5p	-0.899403	4.70242e-17	3.83247e-14	0.407919	0.0664103	1	0.629881	0.000972018	0.792195
mmu-miR-7002-5p	-0.593242	1.74961e-05	0.0142593	0.329787	0.144306	1	0.628784	0.000998217	0.813547
mmu-miR-19b-3p	0.141007	0.355531	1	-0.147249	0.524159	1	-0.628401	0.00100751	0.821123
mmu-miR-466f-5p	-0.73782	7.36162e-09	5.99972e-06	-0.0217946	0.925292	1	0.627697	0.00102477	0.835189
mmu-miR-5135	-0.561179	6.06738e-05	0.0494491	0.29985	0.186642	1	0.625411	0.00108261	0.882328
mmu-miR-681	-0.4837	0.000762159	0.621159	0.380885	0.0884831	1	0.625295	0.00108563	0.884786
mmu-miR-762	-0.777779	3.26562e-10	2.66148e-07	0.204852	0.373054	1	0.6249	0.00109592	0.893175
mmu-miR-7016-5p	-0.762879	1.11993e-09	9.12745e-07	0.276829	0.224433	1	0.624427	0.00110838	0.903333
mmu-miR-206-3p	-0.483655	0.000763149	0.621966	0.114363	0.621581	1	0.624162	0.00111539	0.909045
mmu-miR-1188-3p	0.243915	0.10638	1	-0.0271458	0.907018	1	-0.623106	0.00114378	0.93218
mmu-miR-3072-5p	-0.839934	5.49775e-13	4.48067e-10	0.583405	0.00550021	1	0.622892	0.00114961	0.936928
mmu-miR-466j	-0.729069	1.35267e-08	1.10243e-05	-0.154445	0.50385	1	0.621683	0.00118297	0.964122
mmu-miR-92a-3p	0.074488	0.626757	1	-0.152183	0.510192	1	-0.621294	0.00119389	0.973018
mmu-miR-26b-5p	0.338871	0.0227811	1	0.067009	0.772891	1	-0.621117	0.0011989	0.9771
mmu-miR-7222-3p	-0.737946	7.29613e-09	5.94635e-06	0.502782	0.0201766	1	0.620544	0.00121517	0.990365
mmu-miR-203-3p	-0.0655072	0.668993	1	-0.208585	0.364213	1	-0.620332	0.00122125	0.995319
mmu-miR-804	-0.139148	0.361974	1	0.880083	1.44723e-07	0.000117949	0.160905	0.45259	1
mmu-miR-652-5p	0.065532	0.668875	1	-0.87174	2.65062e-07	0.000216026	-0.277328	0.189517	1
mmu-miR-344i	-0.0260915	0.864907	1	0.851234	9.97503e-07	0.000812965	-0.114847	0.593084	1
mmu-miR-134-5p	-0.141231	0.354761	1	0.83332	2.72896e-06	0.0022241	0.252105	0.23466	1
mmu-miR-3474	-0.361395	0.0147216	1	0.795722	1.61123e-05	0.0131315	0.234325	0.270415	1
mmu-miR-6769b-3p	0.269127	0.073824	1	0.784481	2.55619e-05	0.020833	-0.326528	0.1194	1
mmu-miR-3473f	-0.657592	9.21065e-07	0.000750668	0.7607	6.24556e-05	0.0509013	0.618802	0.0012659	1
mmu-miR-7015-5p	-0.485357	0.000726402	0.592018	0.746	0.000103322	0.0842071	0.358077	0.0857849	1
mmu-miR-709	-0.761306	1.26885e-09	1.03411e-06	0.695492	0.000464603	0.378651	0.531288	0.00755044	1
mmu-miR-1195	-0.298032	0.0467629	1	0.68969	0.000541827	0.441589	0.282878	0.180446	1
mmu-miR-7070-5p	-0.599715	1.33904e-05	0.0109132	0.686643	0.000586582	0.478065	0.492683	0.0144462	1
mmu-miR-1957a	-0.247717	0.100868	1	0.672829	0.000831267	0.677483	0.0925444	0.667126	1
mmu-miR-1955-3p	-0.524436	0.000217387	0.17717	0.669795	0.000895288	0.729659	0.423913	0.0389814	1
mmu-miR-5107-5p	-0.600402	1.30111e-05	0.0106041	0.664996	0.00100508	0.819144	0.420078	0.0409784	1
mmu-miR-7068-5p	-0.910772	4.00935e-18	3.26762e-15	0.358718	0.110295	1	0.461758	0.0231177	1
mmu-miR-1231-5p	-0.909863	4.93971e-18	4.02586e-15	0.287443	0.206431	1	0.499272	0.0129979	1
mmu-miR-3960	-0.89881	5.30297e-17	4.32192e-14	0.574763	0.00642185	1	0.591624	0.002326	1
mmu-miR-5112	-0.882399	1.13349e-15	9.23796e-13	0.110899	0.632249	1	0.592538	0.00228084	1
mmu-miR-467d-3p	0.861534	3.05635e-14	2.49093e-11	-0.207877	0.365881	1	-0.579792	0.00298245	1
mmu-miR-1930-3p	-0.856505	6.24386e-14	5.08874e-11	0.566633	0.00740172	1	0.501925	0.0124494	1
mmu-miR-7033-5p	-0.846712	2.32919e-13	1.89829e-10	0.538626	0.0117624	1	0.593217	0.00224779	1
mmu-miR-760-5p	-0.839673	5.67803e-13	4.6276e-10	0.560869	0.00816829	1	0.553485	0.00502061	1
mmu-miR-3547-5p	-0.838833	6.29688e-13	5.13195e-10	0.470365	0.0314113	1	0.581968	0.00285116	1
mmu-miR-712-3p	-0.833037	1.26583e-12	1.03165e-09	0.505045	0.0195326	1	0.592018	0.00230642	1
mmu-miR-3095-3p	-0.827597	2.38056e-12	1.94016e-09	0.267265	0.241509	1	0.465572	0.0218634	1
mmu-miR-1249-3p	-0.822854	4.0565e-12	3.30605e-09	0.504733	0.0196204	1	0.592752	0.0022704	1
mmu-miR-191-5p	0.82224	4.34145e-12	3.53828e-09	-0.0244402	0.916252	1	-0.578217	0.00308064	1
mmu-miR-7045-3p	-0.82144	4.74075e-12	3.86371e-09	0.370734	0.0980347	1	0.541553	0.00627316	1
mmu-let-7i-3p	0.8209	5.02977e-12	4.09926e-09	-0.0954484	0.680663	1	-0.291199	0.167415	1
mmu-miR-6352	-0.810477	1.51819e-11	1.23733e-08	0.250207	0.274	1	0.257218	0.224985	1
mmu-miR-344g-3p	-0.809828	1.62262e-11	1.32244e-08	0.461173	0.0353597	1	0.569413	0.00368149	1
mmu-miR-677-3p	0.806965	2.16974e-11	1.76834e-08	-0.0790053	0.733547	1	-0.591158	0.00234928	1
mmu-miR-290b-3p	-0.805324	2.55724e-11	2.08415e-08	0.1637	0.478301	1	0.499995	0.0128464	1
mmu-miR-6965-5p	-0.804786	2.69798e-11	2.19885e-08	0.322829	0.153478	1	0.561268	0.00432262	1
mmu-miR-3091-5p	-0.801317	3.79551e-11	3.09334e-08	-0.0373187	0.872409	1	0.477364	0.018329	1
mmu-miR-296-5p	-0.790259	1.07939e-10	8.797e-08	0.487686	0.0249204	1	0.589413	0.00243835	1
mmu-miR-6942-5p	-0.779478	2.82069e-10	2.29886e-07	0.558938	0.00843926	1	0.59765	0.00204186	1
mmu-miR-3472	-0.775585	3.93829e-10	3.20971e-07	0.552993	0.00932005	1	0.530979	0.00759192	1
mmu-miR-5128	-0.774899	4.17431e-10	3.40206e-07	0.519944	0.0156921	1	0.555616	0.00482078	1
mmu-miR-468-3p	-0.768114	7.33909e-10	5.98136e-07	0.0421481	0.856054	1	0.598558	0.00200174	1
mmu-miR-7050-5p	-0.767033	8.0156e-10	6.53271e-07	0.0451022	0.846077	1	0.505723	0.0116975	1
mmu-miR-6998-5p	-0.762634	1.14194e-09	9.30683e-07	0.371364	0.0974209	1	0.297681	0.157731	1
mmu-miR-292b-3p	-0.761609	1.23881e-09	1.00963e-06	0.323482	0.1526	1	0.466736	0.0214918	1
mmu-miR-6370	-0.758213	1.61749e-09	1.31826e-06	0.18224	0.42915	1	0.454618	0.0256215	1
mmu-miR-7069-5p	-0.748759	3.32434e-09	2.70934e-06	0.226776	0.322886	1	0.23723	0.264349	1
mmu-miR-3470a	-0.74807	3.49923e-09	2.85188e-06	0.537854	0.0119071	1	0.53082	0.00761347	1
mmu-miR-6937-3p	-0.743904	4.75428e-09	3.87474e-06	0.191685	0.405193	1	0.472684	0.0196716	1
mmu-miR-3473c	-0.743658	4.8401e-09	3.94468e-06	-0.0646962	0.780542	1	0.289464	0.170076	1
mmu-miR-677-5p	-0.741431	5.68732e-09	4.63516e-06	-0.0239375	0.917969	1	0.157327	0.462834	1
mmu-miR-669e-5p	-0.740852	5.92922e-09	4.83232e-06	-0.059875	0.796552	1	0.576494	0.00319125	1
mmu-miR-32-3p	-0.739603	6.48428e-09	5.28469e-06	-0.109456	0.636712	1	0.556494	0.00474037	1
mmu-miR-744-3p	0.73801	7.26337e-09	5.91965e-06	-0.238159	0.298521	1	-0.616751	0.00132791	1
mmu-miR-3069-3p	0.737735	7.40603e-09	6.03592e-06	-0.00123073	0.995776	1	-0.583756	0.00274699	1
mmu-miR-195a-3p	-0.734539	9.27364e-09	7.55801e-06	0.0685844	0.767692	1	0.287371	0.173325	1
mmu-miR-3068-5p	0.734192	9.50065e-09	7.74303e-06	0.0196191	0.932732	1	-0.522956	0.00874	1
mmu-miR-7038-5p	-0.727411	1.51402e-08	1.23393e-05	0.649216	0.00145019	1	0.613434	0.00143376	1
mmu-let-7e-3p	0.725903	1.67617e-08	1.36608e-05	-0.255649	0.26335	1	-0.467218	0.0213395	1
mmu-miR-99a-3p	0.720742	2.36255e-08	1.92548e-05	-0.229688	0.316544	1	-0.494726	0.0139837	1
mmu-miR-3104-5p	-0.720028	2.47595e-08	2.0179e-05	0.232689	0.310086	1	0.611319	0.00150493	1
mmu-miR-6926-5p	-0.718744	2.69293e-08	2.19474e-05	0.382755	0.0868013	1	0.500607	0.0127196	1
mmu-miR-7666-3p	-0.712379	4.05586e-08	3.30553e-05	-0.238384	0.298052	1	0.482019	0.0170688	1
mmu-miR-7241-3p	-0.711082	4.40292e-08	3.58838e-05	0.260551	0.253984	1	0.555211	0.0048582	1
mmu-miR-466h-5p	-0.709605	4.83205e-08	3.93812e-05	-0.0545916	0.814189	1	0.550532	0.0053092	1
mmu-miR-669o-5p	-0.709513	4.85995e-08	3.96086e-05	-0.148614	0.520277	1	0.563464	0.00414114	1
mmu-miR-374c-5p	0.705527	6.22774e-08	5.07561e-05	-0.0543254	0.815079	1	-0.467275	0.0213213	1
mmu-miR-6944-5p	-0.702055	7.70436e-08	6.27905e-05	0.4167	0.0602248	1	0.593855	0.00221711	1
mmu-miR-721	-0.69585	1.11851e-07	9.11583e-05	0.399789	0.0725545	1	0.409415	0.046955	1
mmu-miR-466c-5p	-0.695248	1.15906e-07	9.44637e-05	-0.194329	0.398621	1	0.566031	0.00393721	1
mmu-miR-5620-3p	-0.688249	1.74391e-07	0.000142129	-0.0188519	0.935357	1	0.43751	0.0325135	1
mmu-miR-7031-5p	-0.684598	2.14854e-07	0.000175106	0.342124	0.129003	1	0.463309	0.0226007	1
mmu-miR-467c-5p	-0.681944	2.49579e-07	0.000203407	-0.0895338	0.699535	1	0.554328	0.00494079	1
mmu-miR-3535	-0.677683	3.16427e-07	0.000257888	-0.240342	0.293982	1	0.453754	0.025939	1
mmu-miR-150-5p	0.676477	3.38168e-07	0.000275607	0.120001	0.604374	1	-0.287181	0.173623	1
mmu-miR-7216-5p	-0.673738	3.92817e-07	0.000320146	0.518705	0.0159861	1	0.434842	0.0337101	1
mmu-miR-6973b-5p	-0.671988	4.31938e-07	0.00035203	0.409892	0.0649804	1	0.539856	0.00647095	1
mmu-miR-6995-5p	-0.671469	4.4421e-07	0.000362031	-0.0596376	0.797343	1	0.194148	0.363327	1
mmu-miR-669k-5p	-0.671291	4.48499e-07	0.000365527	-0.0721061	0.756102	1	0.570202	0.00362386	1
mmu-miR-7088-5p	-0.666717	5.72666e-07	0.000466723	0.471005	0.0311499	1	0.47456	0.0191242	1
mmu-miR-193a-5p	-0.66541	6.13613e-07	0.000500095	-0.0635875	0.784217	1	0.261228	0.217582	1
mmu-miR-6347	-0.663049	6.94571e-07	0.000566076	0.401009	0.0716064	1	0.567989	0.00378739	1
mmu-miR-6348	-0.659009	8.56461e-07	0.000698016	0.00191171	0.993438	1	0.513377	0.0102959	1
mmu-miR-872-3p	0.658541	8.77308e-07	0.000715006	-0.19802	0.389545	1	-0.489497	0.0151925	1
mmu-miR-6970-5p	-0.653792	1.11743e-06	0.000910703	0.497489	0.0217493	1	0.564067	0.00409247	1
mmu-miR-8095	-0.652108	1.21622e-06	0.000991222	-0.125469	0.587878	1	0.405675	0.0492054	1
mmu-miR-99b-5p	0.651273	1.26819e-06	0.00103357	0.0139285	0.952217	1	-0.426446	0.0377052	1
mmu-miR-186-5p	0.648631	1.44646e-06	0.00117887	0.00752078	0.974189	1	-0.35613	0.0876264	1
mmu-miR-1949	0.646991	1.56855e-06	0.00127837	0.136703	0.554601	1	-0.400973	0.0521529	1
mmu-miR-149-5p	0.645204	1.7124e-06	0.0013956	0.116757	0.614252	1	-0.2382	0.262343	1
mmu-miR-211-5p	0.638911	2.32188e-06	0.00189233	-0.262745	0.249863	1	-0.520865	0.00906183	1
mmu-miR-703	-0.637683	2.46208e-06	0.0020066	0.0181923	0.937614	1	0.116334	0.588274	1
mmu-miR-30b-5p	0.6374	2.49538e-06	0.00203374	0.126513	0.58475	1	-0.484789	0.016353	1
mmu-miR-1a-2-5p	0.633838	2.95323e-06	0.00240688	0.0340224	0.883602	1	-0.609825	0.00155699	1
mmu-miR-6516-3p	0.631479	3.29783e-06	0.00268773	0.226177	0.324201	1	-0.515642	0.00990869	1
mmu-miR-6956-5p	-0.631474	3.29852e-06	0.00268829	0.35857	0.110453	1	0.610149	0.00154559	1
mmu-miR-1839-3p	0.630442	3.46078e-06	0.00282054	-0.17611	0.445096	1	-0.576761	0.00317387	1
mmu-miR-26a-5p	0.629662	3.58824e-06	0.00292441	0.0328236	0.887677	1	-0.475373	0.018891	1
mmu-miR-345-5p	0.629239	3.6591e-06	0.00298217	0.104669	0.651609	1	-0.507667	0.0113274	1
mmu-miR-99a-5p	0.628191	3.84031e-06	0.00312985	0.125475	0.58786	1	-0.461395	0.0232401	1
mmu-miR-30c-5p	0.628139	3.84961e-06	0.00313743	0.138999	0.547907	1	-0.536597	0.00686515	1
mmu-miR-3075-5p	-0.625872	4.27134e-06	0.00348114	0.504184	0.0197755	1	0.535731	0.00697322	1
mmu-miR-744-5p	0.625778	4.28984e-06	0.00349622	0.0242014	0.917067	1	-0.481401	0.0172318	1
mmu-miR-30d-5p	0.623472	4.76424e-06	0.00388286	0.121793	0.598946	1	-0.46324	0.0226236	1
mmu-miR-125a-5p	0.6209	5.35004e-06	0.00436028	0.0156755	0.946232	1	-0.438262	0.0321827	1
mmu-miR-140-3p	0.620555	5.43355e-06	0.00442834	-0.0172078	0.940985	1	-0.427276	0.0372946	1
mmu-miR-6922-5p	-0.620257	5.50668e-06	0.00448794	0.291236	0.200239	1	0.609915	0.00155382	1
mmu-miR-7046-3p	-0.617928	6.10972e-06	0.00497942	0.122581	0.596568	1	0.342677	0.101168	1
mmu-miR-350-3p	0.616524	6.50207e-06	0.00529919	0.0844555	0.715876	1	-0.417815	0.0421935	1
mmu-miR-1983	0.615068	6.93354e-06	0.00565084	-0.0212371	0.927198	1	-0.473802	0.0193438	1
mmu-miR-484	0.611685	8.0394e-06	0.00655211	-0.00375536	0.98711	1	-0.330722	0.114451	1
mmu-miR-34b-3p	0.611669	8.04496e-06	0.00655664	-0.197607	0.390556	1	-0.473725	0.0193664	1
mmu-miR-467b-5p	0.609859	8.70172e-06	0.0070919	0.0170722	0.941449	1	-0.370483	0.0747274	1
mmu-miR-24-3p	0.608759	9.12489e-06	0.00743679	0.170161	0.460859	1	-0.438191	0.0322137	1
mmu-miR-100-5p	0.604728	1.08418e-05	0.00883605	0.106411	0.646172	1	-0.385736	0.0626563	1
mmu-let-7d-5p	0.604649	1.08782e-05	0.0088657	0.115191	0.619041	1	-0.538105	0.0066803	1
mmu-miR-3475-5p	-0.604577	1.09115e-05	0.00889284	0.195567	0.395562	1	0.311151	0.13888	1
mmu-miR-873b	0.600646	1.28789e-05	0.0104963	0.0572775	0.805212	1	-0.462656	0.0228174	1
mmu-let-7d-3p	0.600612	1.28972e-05	0.0105112	-0.20097	0.382375	1	-0.459057	0.0240408	1
mmu-miR-6910-5p	-0.600018	1.32218e-05	0.0107758	0.399931	0.0724441	1	0.478272	0.0180777	1
mmu-miR-3473e	-0.599952	1.32583e-05	0.0108055	0.504744	0.0196172	1	0.5907	0.0023724	1
mmu-miR-532-3p	0.599769	1.33603e-05	0.0108886	-0.16553	0.473327	1	-0.389722	0.0597639	1
mmu-miR-503-5p	0.598392	1.4149e-05	0.0115315	0.0179905	0.938305	1	-0.490897	0.0148608	1
mmu-miR-16-5p	0.598023	1.43679e-05	0.0117099	0.0236386	0.91899	1	-0.46504	0.0220348	1
mmu-miR-3473g	-0.59788	1.44533e-05	0.0117794	-0.0297928	0.897994	1	0.199624	0.349681	1
mmu-miR-145a-5p	0.597318	1.47944e-05	0.0120575	0.0906363	0.696004	1	-0.22163	0.297961	1
mmu-miR-181a-1-3p	0.595194	1.61498e-05	0.0131621	-0.0217706	0.925374	1	-0.270515	0.201074	1
mmu-miR-185-5p	0.594126	1.68742e-05	0.0137525	0.163023	0.480147	1	-0.413297	0.0447047	1
mmu-miR-27a-3p	0.59392	1.70168e-05	0.0138687	0.123593	0.593518	1	-0.396436	0.0551257	1
mmu-miR-760-3p	-0.592036	1.83774e-05	0.0149776	0.28004	0.218881	1	0.372697	0.0728732	1
mmu-miR-294-3p	-0.588198	2.14639e-05	0.0174931	-0.165716	0.472824	1	0.318358	0.129486	1
mmu-miR-449a-5p	0.584125	2.52535e-05	0.0205816	-0.285764	0.209212	1	-0.28462	0.177662	1
mmu-miR-652-3p	0.583904	2.5476e-05	0.020763	-0.0361529	0.876365	1	-0.465788	0.021794	1
mmu-let-7c-5p	0.582083	2.73754e-05	0.022311	0.0478662	0.836763	1	-0.506924	0.0114678	1
mmu-miR-93-5p	0.580676	2.89316e-05	0.0235792	-0.158257	0.493248	1	-0.523038	0.00872749	1
mmu-miR-425-5p	0.580031	2.96725e-05	0.0241831	-0.0581282	0.802373	1	-0.513168	0.0103321	1
mmu-miR-23b-3p	0.579813	2.99257e-05	0.0243894	0.137602	0.551978	1	-0.491849	0.0146386	1
mmu-miR-7a-1-3p	0.579449	3.03549e-05	0.0247392	0.049588	0.830971	1	-0.352121	0.0915105	1
mmu-miR-6978-5p	-0.578484	3.15185e-05	0.0256876	0.414809	0.0615181	1	0.487469	0.0156838	1
mmu-miR-7115-3p	-0.578415	3.16027e-05	0.0257562	-0.146965	0.524967	1	0.293125	0.164495	1
mmu-miR-30e-3p	0.578195	3.18747e-05	0.0259779	0.122374	0.597193	1	-0.542615	0.00615207	1
mmu-let-7b-5p	0.577937	3.21956e-05	0.0262394	0.0232951	0.920163	1	-0.534266	0.00715931	1
mmu-let-7a-5p	0.577566	3.26634e-05	0.0266207	0.0585312	0.801029	1	-0.577256	0.00314191	1
mmu-miR-210-3p	0.573678	3.79467e-05	0.0309266	0.112483	0.627362	1	-0.46944	0.0206483	1
mmu-miR-6416-3p	-0.5709	4.21879e-05	0.0343831	0.42075	0.0575246	1	0.54036	0.00641161	1
mmu-miR-135a-5p	0.570418	4.29662e-05	0.0350174	0.0710623	0.759532	1	-0.208188	0.328957	1
mmu-miR-24-2-5p	0.570102	4.34837e-05	0.0354392	0.207885	0.365864	1	-0.388504	0.0606362	1
mmu-miR-8093	-0.570071	4.35343e-05	0.0354805	0.237595	0.299702	1	0.237585	0.263613	1
mmu-miR-467a-3p	0.570018	4.36223e-05	0.0355522	-0.124502	0.59078	1	-0.564936	0.00402312	1
mmu-miR-582-5p	0.568433	4.63131e-05	0.0377452	0.101961	0.660095	1	-0.305351	0.146788	1
mmu-miR-24-1-5p	0.568269	4.66008e-05	0.0379797	0.165108	0.474472	1	-0.420535	0.0407361	1
mmu-miR-497a-5p	0.567281	4.83634e-05	0.0394161	0.168661	0.464879	1	-0.445518	0.029124	1
mmu-miR-30e-5p	0.567025	4.88304e-05	0.0397968	0.129641	0.575423	1	-0.452451	0.0264235	1
mmu-miR-6415	0.566474	4.9849e-05	0.0406269	0.084183	0.716756	1	-0.399112	0.053357	1
mmu-miR-7055-3p	0.56583	5.10638e-05	0.041617	0.00658806	0.97739	1	-0.447055	0.028507	1
mmu-miR-3110-3p	-0.565294	5.2096e-05	0.0424583	0.505003	0.0195444	1	0.373784	0.0719763	1
mmu-miR-7082-3p	-0.564604	5.34515e-05	0.043563	-0.123917	0.592542	1	0.475583	0.018831	1
mmu-miR-331-3p	0.564525	5.36095e-05	0.0436918	0.049995	0.829603	1	-0.409155	0.0471086	1
mmu-miR-27b-3p	0.564194	5.42726e-05	0.0442321	0.107593	0.642494	1	-0.470081	0.0204521	1
mmu-miR-17-3p	0.56327	5.61648e-05	0.0457744	-0.180952	0.432476	1	-0.598239	0.00201578	1
mmu-miR-5046	-0.562921	5.68968e-05	0.0463709	0.13613	0.55628	1	0.263112	0.214162	1
mmu-miR-181c-5p	0.561369	6.02508e-05	0.0491044	0.124258	0.591514	1	-0.201468	0.345156	1
mmu-miR-193b-3p	0.560582	6.20207e-05	0.0505468	0.123119	0.594945	1	-0.123402	0.565647	1
mmu-miR-448-3p	0.558215	6.763e-05	0.0551184	-0.431701	0.0506844	1	-0.499823	0.0128824	1
mmu-miR-125b-5p	0.55794	6.83119e-05	0.0556742	0.132026	0.568353	1	-0.31336	0.135951	1
mmu-miR-674-3p	0.557762	6.87556e-05	0.0560358	0.0606007	0.794137	1	-0.291452	0.167029	1
mmu-miR-491-5p	0.555512	7.46013e-05	0.0608001	-0.166242	0.471399	1	-0.139518	0.515564	1
mmu-miR-466b-3p	0.55427	7.80196e-05	0.063586	0.0652532	0.778698	1	-0.397907	0.0541481	1
mmu-miR-431-3p	0.553604	7.99108e-05	0.0651273	-0.0716499	0.757601	1	-0.245441	0.247676	1
mmu-miR-7028-5p	-0.553075	8.14407e-05	0.0663741	0.348288	0.121807	1	0.616853	0.00132479	1
mmu-miR-30b-3p	0.551253	8.69227e-05	0.070842	-0.00983878	0.966238	1	-0.506773	0.0114964	1
mmu-miR-29a-5p	0.550428	8.95125e-05	0.0729527	-0.071297	0.758761	1	-0.419669	0.0411958	1
mmu-miR-23a-3p	0.54688	0.000101477	0.082704	0.145899	0.528012	1	-0.382765	0.0648807	1
mmu-miR-6360	-0.546284	0.000103622	0.0844521	0.263796	0.247905	1	0.545635	0.00581816	1
mmu-miR-7083-5p	-0.545881	0.000105097	0.0856539	0.433025	0.0499014	1	0.499568	0.0129358	1
mmu-miR-181a-5p	0.545323	0.000107173	0.0873458	0.0816208	0.72505	1	-0.128049	0.550986	1
mmu-miR-335-3p	0.545119	0.000107941	0.0879721	-0.0849962	0.71413	1	-0.434574	0.0338321	1
mmu-let-7i-5p	0.54502	0.000108315	0.0882767	0.10204	0.659848	1	-0.356652	0.0871294	1
mmu-miR-181d-5p	0.541604	0.000121971	0.099406	0.0129914	0.955429	1	-0.151819	0.478838	1
mmu-miR-7063-5p	-0.541366	0.000122979	0.100228	0.459486	0.0361243	1	0.413212	0.0447533	1
mmu-let-7f-5p	0.537753	0.000139229	0.113472	0.0765612	0.741514	1	-0.618703	0.00126883	1
mmu-miR-98-5p	0.535768	0.000148966	0.121407	0.115065	0.619427	1	-0.460725	0.0234673	1
mmu-miR-151-5p	0.535694	0.00014934	0.121712	0.123155	0.594836	1	-0.44413	0.0296903	1
mmu-miR-195a-5p	0.535452	0.000150572	0.122716	0.208485	0.36445	1	-0.393031	0.057442	1
mmu-miR-3104-3p	-0.535071	0.000152527	0.12431	-0.0808329	0.727606	1	0.156766	0.464452	1
mmu-miR-29b-1-5p	0.534835	0.000153753	0.125308	0.00550942	0.981091	1	-0.491071	0.0148201	1
mmu-miR-7047-3p	-0.533097	0.000163043	0.13288	-0.175508	0.446677	1	0.344314	0.0994419	1
mmu-miR-29c-5p	0.533042	0.000163344	0.133125	0.106895	0.644666	1	-0.376678	0.0696279	1
mmu-miR-299b-5p	0.532149	0.000168322	0.137182	-0.00462072	0.984141	1	-0.253561	0.231876	1
mmu-miR-541-3p	0.531296	0.000173205	0.141162	-0.201771	0.38044	1	-0.38343	0.0643779	1
mmu-miR-676-3p	0.530641	0.000177039	0.144287	-0.0571408	0.805668	1	-0.468298	0.021001	1
mmu-miR-7058-5p	0.530284	0.000179165	0.146019	0.00114649	0.996065	1	0.245171	0.248213	1
mmu-miR-702-3p	-0.530267	0.000179269	0.146104	-0.110681	0.632921	1	0.12607	0.557207	1
mmu-miR-325-3p	0.529097	0.000186389	0.151907	-0.113076	0.625536	1	-0.337189	0.107116	1
mmu-miR-6972-5p	-0.5288	0.000188237	0.153413	0.329004	0.145317	1	0.240014	0.258618	1
mmu-miR-7080-3p	0.528486	0.000190208	0.15502	-0.34156	0.129676	1	-0.551796	0.00518398	1
mmu-let-7e-5p	0.528239	0.000191778	0.156299	0.0747796	0.747338	1	-0.386787	0.0618831	1
mmu-miR-103-3p	0.52787	0.000194132	0.158218	0.0137268	0.952909	1	-0.484651	0.0163879	1
mmu-miR-1a-1-5p	0.527433	0.00019696	0.160522	-0.0185598	0.936356	1	-0.419695	0.0411819	1
mmu-miR-3068-3p	0.527031	0.000199596	0.162671	-0.0931346	0.688025	1	-0.556914	0.00470228	1
mmu-miR-7025-5p	-0.526345	0.000204169	0.166397	-0.0852604	0.713278	1	0.0338298	0.875301	1
mmu-miR-540-5p	0.525997	0.000206525	0.168318	-0.0696625	0.764139	1	-0.300231	0.154031	1
mmu-miR-361-5p	0.525448	0.000210287	0.171384	0.00439802	0.984905	1	-0.506076	0.0116296	1
mmu-miR-7083-3p	-0.525335	0.00021107	0.172022	0.402953	0.0701149	1	0.00827386	0.969393	1
mmu-miR-186-3p	0.524529	0.000216722	0.176628	-0.0709435	0.759923	1	-0.429993	0.0359743	1
mmu-miR-712-5p	-0.524172	0.000219272	0.178707	0.244041	0.286386	1	-0.143092	0.504755	1
mmu-miR-421-3p	0.523677	0.000222852	0.181624	0.138209	0.550208	1	-0.486643	0.0158877	1
mmu-miR-106b-5p	0.52299	0.000227912	0.185748	-0.100542	0.664557	1	-0.484913	0.0163215	1
mmu-miR-664-3p	0.52106	0.000242675	0.19778	0.0161223	0.944702	1	-0.214465	0.31425	1
mmu-miR-3070-3p	-0.519367	0.000256331	0.20891	-0.0724921	0.754836	1	0.342162	0.101716	1
mmu-miR-204-5p	0.518561	0.000263079	0.214409	0.0340934	0.88336	1	-0.141135	0.510659	1
mmu-miR-7212-5p	-0.518293	0.000265356	0.216265	0.287582	0.206202	1	0.524721	0.00847582	1
mmu-miR-5616-3p	-0.517178	0.000275018	0.224139	0.427669	0.0531256	1	0.539015	0.00657077	1
mmu-miR-3962	0.515688	0.000288433	0.235073	0.0830793	0.720325	1	-0.542746	0.00613723	1
mmu-miR-190a-5p	0.514709	0.000297566	0.242516	0.141026	0.542028	1	-0.483024	0.0168061	1
mmu-miR-1188-5p	-0.51424	0.000302036	0.246159	0.180955	0.432466	1	0.539388	0.00652631	1
mmu-miR-362-5p	0.509252	0.000353432	0.288047	0.0345025	0.88197	1	-0.578347	0.00307248	1
mmu-miR-384-3p	0.508965	0.000356615	0.290641	-0.102529	0.65831	1	-0.445407	0.0291691	1
mmu-miR-582-3p	0.508442	0.000362486	0.295426	0.109332	0.637096	1	-0.304103	0.148531	1
mmu-miR-7a-2-3p	0.508366	0.000363347	0.296127	-0.111241	0.631192	1	-0.457551	0.024568	1
mmu-miR-140-5p	0.507833	0.000369428	0.301083	-0.041717	0.857512	1	-0.615027	0.00138206	1
mmu-miR-301a-3p	0.507829	0.000369482	0.301128	0.0608698	0.793242	1	-0.448281	0.0280225	1
mmu-miR-1960	-0.507799	0.000369825	0.301407	0.203737	0.375717	1	0.53837	0.00664824	1
mmu-miR-150-3p	-0.507793	0.000369893	0.301463	0.0205559	0.929527	1	0.371657	0.0737401	1
mmu-miR-30a-5p	0.506956	0.000379645	0.309411	0.0773035	0.739092	1	-0.561671	0.00428885	1
mmu-miR-487b-3p	0.505288	0.000399765	0.325809	-0.191341	0.406053	1	-0.464961	0.0220605	1
mmu-miR-6407	0.502928	0.000429888	0.350359	0.00896935	0.96922	1	0.257424	0.2246	1
mmu-miR-376b-3p	0.50083	0.000458358	0.373562	0.0383291	0.868983	1	-0.237026	0.264773	1
mmu-miR-3063-3p	0.496641	0.000520322	0.424063	-0.165251	0.474084	1	-0.104415	0.627286	1
mmu-miR-362-3p	0.495088	0.000545154	0.444301	-0.0484663	0.834743	1	-0.586179	0.00261095	1
mmu-miR-3078-3p	0.494762	0.000550491	0.44865	-0.158665	0.492117	1	-0.0966552	0.653224	1
mmu-miR-328-3p	0.494548	0.000554028	0.451533	-0.0322323	0.889689	1	-0.169545	0.428351	1
mmu-miR-139-5p	0.49371	0.000568068	0.462975	0.0471375	0.839216	1	-0.406539	0.0486782	1
mmu-miR-342-3p	0.492355	0.000591423	0.48201	0.036818	0.874108	1	-0.273917	0.195245	1
mmu-miR-301b-3p	0.49009	0.000632413	0.515416	-0.181064	0.432185	1	-0.223307	0.294226	1
mmu-miR-379-3p	0.488829	0.00065633	0.534909	-0.0680721	0.769381	1	-0.257305	0.224821	1
mmu-miR-1897-5p	-0.487811	0.000676215	0.551115	0.606155	0.00358296	1	0.357455	0.0863696	1
mmu-miR-7035-5p	-0.485205	0.000729625	0.594645	0.338531	0.133334	1	0.527403	0.008087	1
mmu-miR-126a-3p	0.484491	0.000744894	0.607089	0.108117	0.640867	1	-0.506996	0.0114541	1
mmu-miR-466m-3p	-0.484408	0.0007467	0.60856	0.00961639	0.967001	1	0.298634	0.156341	1
mmu-miR-29b-3p	0.483559	0.000765273	0.623698	0.0943242	0.684237	1	-0.454956	0.0254984	1
mmu-miR-450a-5p	0.482399	0.000791317	0.644923	0.0511841	0.825609	1	-0.463698	0.0224726	1
mmu-miR-29c-3p	0.479724	0.000854447	0.696374	0.172413	0.454858	1	-0.505395	0.011761	1
mmu-miR-6393	0.478587	0.000882607	0.719325	0.0854769	0.712579	1	-0.342807	0.10103	1
mmu-miR-181b-5p	0.477359	0.000913955	0.744873	0.00516605	0.982269	1	-0.116442	0.587926	1
mmu-miR-5104	-0.472472	0.0010488	0.854769	0.391978	0.0788509	1	0.472806	0.0196357	1
mmu-miR-29a-3p	0.472404	0.0010508	0.856399	0.135602	0.557826	1	-0.450351	0.0272191	1
mmu-miR-7019-5p	-0.472341	0.00105266	0.857921	0.277153	0.223867	1	0.583983	0.00273398	1
mmu-miR-340-3p	0.471904	0.00106559	0.868458	-0.00642578	0.977946	1	-0.486327	0.0159661	1
mmu-miR-7057-5p	-0.470619	0.00110441	0.900097	0.194543	0.39809	1	0.606973	0.00166069	1
mmu-miR-322-3p	0.469943	0.00112535	0.917159	-0.0391494	0.866203	1	-0.419877	0.0410848	1
mmu-miR-490-3p	0.469115	0.00115145	0.938433	0.169813	0.461791	1	-0.101652	0.636474	1
mmu-miR-130b-3p	0.46872	0.0011641	0.948744	-0.151763	0.511372	1	-0.164612	0.442103	1
mmu-miR-6945-5p	-0.467578	0.00120136	0.979108	0.271917	0.2331	1	0.553475	0.00502158	1
mmu-miR-1962	-0.466921	0.00122329	0.996983	0.384731	0.0850495	1	0.345931	0.0977591	1
mmu-miR-6999-5p	0.191264	0.208179	1	0.114331	0.621678	1	-0.428393	0.0367472	1
mmu-miR-135b-5p	0.370347	0.0122728	1	0.0295725	0.898745	1	-0.227501	0.285015	1
mmu-miR-122-5p	-0.41125	0.00500873	1	-0.104066	0.653494	1	-0.118872	0.580106	1
mmu-miR-467e-5p	0.0972148	0.525237	1	0.0931065	0.688115	1	0.0628839	0.770355	1
mmu-miR-341-3p	-0.0967465	0.527244	1	0.153999	0.505096	1	0.503051	0.0122225	1
mmu-miR-190b-5p	0.352661	0.017499	1	-0.148017	0.521974	1	-0.11613	0.588933	1
mmu-miR-151-3p	0.309947	0.0382646	1	0.0309553	0.894035	1	0.145174	0.498509	1
mmu-miR-6968-3p	0.433268	0.00294917	1	-0.324587	0.151124	1	-0.506495	0.0115494	1
mmu-miR-154-3p	0.386348	0.00875626	1	-0.00318211	0.989078	1	-0.17145	0.423104	1
mmu-miR-127-3p	0.383555	0.00929859	1	0.0145625	0.950045	1	-0.138195	0.519592	1
mmu-miR-485-3p	-0.031618	0.836648	1	-0.218058	0.342328	1	0.0482734	0.822761	1
mmu-miR-672-5p	-0.30638	0.0406642	1	-0.0676125	0.770898	1	0.453728	0.0259486	1
mmu-miR-7a-5p	0.162772	0.285374	1	-0.0556364	0.810694	1	-0.321653	0.125346	1
mmu-miR-153-3p	0.316297	0.0342806	1	0.0536968	0.817184	1	-0.0850379	0.692786	1
mmu-miR-7027-5p	-0.411805	0.0049444	1	0.280469	0.218146	1	0.571702	0.00351648	1
mmu-miR-6957-5p	-0.35607	0.0163665	1	0.339556	0.132088	1	0.29809	0.157132	1
mmu-miR-7653-5p	-0.450283	0.00191114	1	0.277548	0.223181	1	0.351679	0.0919467	1
mmu-miR-674-5p	0.0394016	0.797197	1	0.148748	0.519897	1	0.158889	0.458347	1
mmu-miR-323-3p	0.377968	0.0104709	1	-0.0169094	0.942006	1	-0.269363	0.203075	1
mmu-miR-7080-5p	0.160499	0.292246	1	-0.158325	0.493059	1	0.231112	0.277228	1
mmu-miR-6955-5p	-0.415371	0.00454793	1	0.431841	0.0506011	1	0.519661	0.00925139	1
mmu-miR-9769-5p	-0.416051	0.00447556	1	-0.259794	0.255418	1	0.0295906	0.89083	1
mmu-miR-664-5p	-0.0616024	0.687688	1	0.28471	0.210971	1	0.223297	0.294249	1
mmu-miR-192-3p	-0.242435	0.108587	1	-0.144715	0.531401	1	-0.413627	0.0445173	1
mmu-miR-486a-3p	0.463068	0.00135915	1	0.124478	0.590855	1	-0.157305	0.462899	1
mmu-miR-34c-3p	0.0180326	0.906407	1	-0.0391173	0.866312	1	-0.00201932	0.992528	1
mmu-miR-146b-5p	0.446648	0.00210061	1	0.0346157	0.881585	1	-0.283847	0.178893	1
mmu-miR-486b-3p	0.287021	0.0559207	1	0.159586	0.489576	1	0.056947	0.791546	1
mmu-miR-324-3p	0.134946	0.37679	1	0.0448991	0.846762	1	0.127174	0.553732	1
mmu-miR-139-3p	-0.250602	0.0968354	1	0.233186	0.309025	1	0.427142	0.0373609	1
mmu-miR-511-3p	0.0113011	0.941266	1	-0.170775	0.459221	1	-0.465945	0.0217437	1
mmu-miR-7069-3p	0.184206	0.225774	1	-0.128188	0.579746	1	-0.437917	0.0323344	1
mmu-miR-872-5p	0.424069	0.00369528	1	-0.0708162	0.760342	1	-0.390583	0.059153	1
mmu-let-7k	-0.129763	0.395558	1	0.24687	0.280661	1	0.456789	0.0248383	1
mmu-miR-878-3p	-0.237657	0.11595	1	-0.112343	0.627793	1	0.154566	0.47082	1
mmu-miR-129-5p	0.0928839	0.543941	1	0.0437234	0.850731	1	0.172178	0.421106	1
mmu-miR-184-3p	0.0607878	0.691611	1	0.108367	0.640091	1	0.0068662	0.974598	1
mmu-miR-691	-0.367057	0.0131289	1	0.334957	0.137744	1	0.375521	0.0705596	1
mmu-miR-690	0.131586	0.388895	1	0.329224	0.145033	1	-0.427827	0.0370236	1
mmu-miR-697	-0.259471	0.0852104	1	-0.193375	0.400985	1	0.125678	0.558443	1
mmu-miR-1897-3p	0.328828	0.0274187	1	-0.0228312	0.921749	1	0.353444	0.090215	1
mmu-miR-1298-3p	0.277449	0.0650051	1	-0.234863	0.305457	1	-0.122724	0.567801	1
mmu-miR-20b-5p	0.155517	0.307679	1	-0.227411	0.321497	1	-0.56756	0.00381982	1
mmu-miR-6990-5p	-0.074357	0.627365	1	0.225531	0.325621	1	0.619622	0.00124181	1
mmu-miR-6904-5p	-0.0741065	0.628529	1	-0.115584	0.617839	1	0.293693	0.163641	1
mmu-miR-504-3p	-0.0799246	0.601741	1	-0.125178	0.588752	1	0.396718	0.0549373	1
mmu-miR-6481	0.321324	0.0313749	1	0.163711	0.478271	1	-0.169957	0.427214	1
mmu-miR-137-3p	0.132095	0.387046	1	-0.0401966	0.862656	1	-0.15731	0.462884	1
mmu-miR-874-3p	-0.110952	0.468091	1	0.0397397	0.864203	1	0.0817832	0.704017	1
mmu-miR-539-5p	-0.144156	0.34478	1	-0.186764	0.417582	1	0.342814	0.101022	1
mmu-miR-181c-3p	0.333989	0.0249461	1	0.0292217	0.89994	1	0.0361317	0.866888	1
mmu-miR-6906-5p	-0.444183	0.00223841	1	0.410553	0.0645066	1	0.435613	0.0333609	1
mmu-miR-25-3p	0.442835	0.00231711	1	-0.0671761	0.772339	1	-0.461772	0.0231129	1
mmu-miR-764-5p	0.360717	0.0149228	1	-0.361287	0.107585	1	-0.340505	0.103492	1
mmu-miR-344d-3p	0.315571	0.0347178	1	-0.0243204	0.916661	1	-0.0984057	0.647337	1
mmu-miR-3058-3p	-0.374975	0.0111495	1	0.480437	0.0274929	1	0.0511356	0.812429	1
mmu-miR-7666-5p	-0.109788	0.472799	1	-0.356273	0.11292	1	-0.116962	0.58625	1
mmu-miR-466i-3p	-0.355944	0.0164073	1	0.299518	0.187155	1	0.26692	0.20736	1
mmu-miR-291b-5p	-0.233541	0.12259	1	0.0332161	0.886343	1	0.439896	0.0314725	1
mmu-miR-485-5p	0.332459	0.0256588	1	-0.00463619	0.984087	1	-0.114815	0.593188	1
mmu-miR-9-5p	0.330999	0.0263545	1	0.0679055	0.769931	1	-0.126832	0.554809	1
mmu-miR-138-1-3p	0.182304	0.230684	1	-0.00219592	0.992463	1	-0.218638	0.304698	1
mmu-miR-346-5p	-0.00389917	0.97972	1	-0.0269893	0.907551	1	0.291433	0.167058	1
mmu-miR-2137	-0.317466	0.0335856	1	-0.260773	0.253566	1	0.596556	0.00209115	1
mmu-miR-34b-5p	0.405332	0.00574148	1	-0.0326843	0.888151	1	-0.195892	0.358947	1
mmu-miR-7217-5p	-0.355467	0.0165622	1	0.366521	0.102214	1	0.590412	0.002387	1
mmu-miR-153-5p	0.241132	0.110558	1	0.00170953	0.994132	1	-0.00120686	0.995534	1
mmu-miR-3106-5p	0.318788	0.0328138	1	0.145108	0.530275	1	-0.287253	0.17351	1
mmu-miR-6236	0.0991549	0.516963	1	-0.0849824	0.714174	1	0.424108	0.0388823	1
mmu-miR-6238	0.391327	0.00785686	1	0.123542	0.59367	1	0.426382	0.0377371	1
mmu-miR-129-1-3p	0.301264	0.0443188	1	0.0353343	0.879144	1	-0.121033	0.573187	1
mmu-miR-770-3p	-0.00622174	0.967645	1	0.148308	0.521145	1	0.338025	0.106194	1
mmu-miR-10a-5p	-0.137368	0.368205	1	-0.113785	0.623357	1	-0.306124	0.145716	1
mmu-miR-7b-3p	-0.0362812	0.812959	1	0.0648854	0.779915	1	0.146301	0.495146	1
mmu-miR-192-5p	-0.38169	0.00967673	1	-0.157192	0.496199	1	-0.261146	0.217732	1
mmu-miR-337-5p	0.333363	0.0252355	1	-0.0239172	0.918038	1	-0.0807395	0.707632	1
mmu-miR-384-5p	0.342286	0.0213623	1	0.0354646	0.878702	1	-0.132806	0.536159	1
mmu-miR-381-3p	0.351836	0.0177831	1	0.00993365	0.965913	1	-0.0143597	0.946904	1
mmu-miR-486a-5p	0.304684	0.041847	1	0.111264	0.631122	1	0.010324	0.961813	1
mmu-miR-324-5p	0.454118	0.00172774	1	0.00986441	0.96615	1	-0.302602	0.150646	1
mmu-miR-133b-3p	0.345729	0.0200079	1	0.15239	0.50961	1	-0.0188021	0.930512	1
mmu-miR-434-5p	0.405977	0.00565734	1	0.00977102	0.96647	1	-0.200489	0.347555	1
mmu-miR-532-5p	0.386184	0.00878734	1	-0.000722862	0.997519	1	-0.402154	0.0514004	1
mmu-miR-483-3p	-0.390013	0.00808611	1	-0.216951	0.344845	1	0.25857	0.222471	1
mmu-miR-452-5p	-0.349645	0.0185557	1	0.47967	0.0277771	1	0.557074	0.00468781	1
mmu-miR-410-3p	0.355779	0.0164606	1	0.0218127	0.92523	1	-0.0965626	0.653535	1
mmu-miR-141-3p	-0.0500438	0.744075	1	-0.124415	0.591042	1	-0.223709	0.293337	1
mmu-miR-1298-5p	0.205362	0.175953	1	-0.117485	0.612029	1	-0.0306298	0.887019	1
mmu-miR-194-2-3p	-0.373557	0.0114838	1	-0.243287	0.287925	1	-0.0124967	0.953784	1
mmu-miR-6351	0.294947	0.0491966	1	-0.384575	0.0851871	1	-0.429204	0.0363536	1
mmu-miR-327	-0.228746	0.130683	1	0.302298	0.182895	1	0.617411	0.00130767	1
mmu-miR-490-5p	0.282367	0.0602013	1	0.0524776	0.82127	1	0.249312	0.240059	1
mmu-miR-365-3p	0.0735926	0.630919	1	-0.0790055	0.733546	1	-0.558802	0.00453436	1
mmu-miR-290a-3p	0.0535143	0.726989	1	-0.175304	0.447214	1	0.0113098	0.95817	1
mmu-miR-15a-5p	0.30901	0.038883	1	-0.0546678	0.813933	1	-0.588216	0.00250106	1
mmu-miR-183-5p	0.109996	0.471957	1	-0.205468	0.371587	1	-0.552714	0.00509472	1
mmu-miR-429-3p	0.0921039	0.547343	1	-0.162031	0.482859	1	-0.601435	0.00187901	1
mmu-miR-574-3p	-0.0802897	0.600076	1	0.114665	0.620654	1	0.133297	0.534639	1
mmu-miR-3058-5p	-0.160638	0.291822	1	-0.0867405	0.708508	1	-0.0565228	0.793066	1
mmu-miR-143-5p	0.27955	0.0629172	1	0.0476097	0.837626	1	-0.232075	0.275175	1
mmu-miR-126a-5p	0.413481	0.00475449	1	0.119748	0.605143	1	-0.465039	0.0220354	1
mmu-miR-204-3p	0.0860654	0.574019	1	-0.0706227	0.760978	1	0.103962	0.62879	1
mmu-miR-207	-0.282138	0.0604182	1	-0.230064	0.31573	1	0.18049	0.398682	1
mmu-miR-34c-5p	0.386951	0.00864284	1	-0.0480494	0.836146	1	-0.154501	0.471009	1
mmu-miR-199b-5p	0.278769	0.0636865	1	0.00782474	0.973147	1	-0.324495	0.121854	1
mmu-miR-551b-5p	0.364707	0.0137712	1	0.297087	0.190934	1	-0.541204	0.00631339	1
mmu-miR-433-5p	0.326475	0.0286119	1	-0.0310633	0.893667	1	-0.082209	0.702545	1
mmu-miR-6368	0.0966601	0.527615	1	-0.451923	0.0397145	1	-0.195424	0.360119	1
mmu-miR-193b-5p	-0.43574	0.00277279	1	0.433763	0.0494691	1	0.585791	0.00263235	1
mmu-miR-369-3p	0.361747	0.0146178	1	-0.0128627	0.95587	1	-0.193689	0.364483	1
mmu-miR-96-5p	-0.0274538	0.857924	1	-0.217356	0.343925	1	-0.533468	0.00726241	1
mmu-miR-22-5p	0.435195	0.00281089	1	0.0917828	0.692338	1	-0.573527	0.00338944	1
mmu-miR-335-5p	0.379628	0.01011	1	0.0777272	0.73771	1	-0.237134	0.264548	1
mmu-miR-666-3p	0.246403	0.102747	1	-0.0896044	0.699309	1	-0.00142371	0.994732	1
mmu-miR-7085-3p	0.382707	0.00946889	1	-0.454759	0.0383371	1	-0.473474	0.0194395	1
mmu-miR-1906	0.0887359	0.562148	1	0.092802	0.689085	1	0.4593	0.0239564	1
mmu-miR-409-3p	0.298104	0.0467072	1	-0.00966178	0.966845	1	-0.10639	0.620752	1
mmu-miR-5113	-0.45712	0.00159527	1	0.257192	0.260379	1	0.370176	0.074987	1
mmu-miR-5118	-0.465234	0.00128119	1	0.580474	0.00579961	1	0.490412	0.0149751	1
mmu-miR-6905-5p	0.00258398	0.986559	1	-0.144191	0.532906	1	0.204362	0.338122	1
mmu-miR-665-3p	-0.0464129	0.762081	1	0.046776	0.840434	1	0.315338	0.133365	1
mmu-miR-326-3p	0.420254	0.00405023	1	0.0105727	0.963721	1	-0.27848	0.18761	1
mmu-miR-221-3p	0.410282	0.00512275	1	0.0206647	0.929155	1	-0.351826	0.0918014	1
mmu-miR-101c	0.40117	0.00631102	1	0.114817	0.620189	1	-0.532556	0.0073818	1
mmu-miR-669h-3p	-0.269344	0.0735829	1	0.324191	0.151652	1	0.232071	0.275184	1
mmu-miR-451a	0.372522	0.0117333	1	-0.00609328	0.979087	1	-0.257222	0.224977	1
mmu-miR-330-3p	-0.0512958	0.737897	1	0.0916679	0.692705	1	0.135631	0.527443	1
mmu-miR-222-3p	0.416924	0.00438419	1	0.0479576	0.836455	1	-0.131666	0.539694	1
mmu-miR-138-2-3p	0.133372	0.382433	1	-0.0376821	0.871177	1	0.14119	0.510493	1
mmu-miR-30c-2-3p	0.388093	0.00843153	1	0.0776374	0.738003	1	-0.513038	0.0103548	1
mmu-miR-669f-3p	0.25471	0.0913073	1	0.00497828	0.982913	1	-0.102401	0.633979	1
mmu-miR-30c-1-3p	-0.0396228	0.796083	1	-0.045458	0.844877	1	0.473773	0.0193522	1
mmu-miR-6516-5p	-0.249474	0.0983971	1	0.167239	0.468707	1	-0.190803	0.371811	1
mmu-miR-15b-5p	0.361686	0.0146357	1	-0.103511	0.655232	1	-0.47852	0.0180094	1
mmu-miR-128-1-5p	0.387618	0.00851878	1	0.132499	0.566954	1	-0.139785	0.51475	1
mmu-miR-6987-5p	-0.448101	0.00202298	1	-0.255612	0.263421	1	0.556486	0.00474104	1
mmu-miR-122-3p	-0.337517	0.0233652	1	-0.152758	0.508574	1	-0.295279	0.161271	1
mmu-miR-382-3p	0.409396	0.005229	1	-0.0168855	0.942088	1	-0.249682	0.23934	1
mmu-miR-1957b	-0.105883	0.488782	1	0.446213	0.0426041	1	-0.321644	0.125358	1
mmu-miR-432	-0.453864	0.00173938	1	0.334324	0.138537	1	0.528341	0.00795466	1
mmu-miR-6934-3p	0.178108	0.241779	1	-0.180021	0.434887	1	-0.3566	0.0871792	1
mmu-miR-802-5p	-0.4129	0.00481959	1	-0.144378	0.532369	1	-0.225221	0.289999	1
mmu-miR-300-5p	0.349206	0.0187142	1	-0.0310957	0.893557	1	-0.170283	0.426314	1
mmu-miR-598-3p	0.180326	0.235872	1	0.00958174	0.96712	1	-0.0536905	0.803232	1
mmu-miR-142a-5p	0.186817	0.219149	1	-0.171355	0.457673	1	-0.434053	0.0340706	1
mmu-miR-34a-5p	0.463995	0.00132528	1	0.255415	0.263802	1	-0.373917	0.0718669	1
mmu-miR-500-3p	0.441759	0.00238161	1	-0.121008	0.601321	1	-0.147062	0.492878	1
mmu-miR-6997-5p	0.403796	0.00594623	1	0.0448386	0.846966	1	0.261231	0.217578	1
mmu-miR-212-5p	0.459914	0.00148015	1	0.00469004	0.983903	1	-0.216659	0.309207	1
mmu-miR-3475-3p	0.273795	0.0687686	1	0.011132	0.961803	1	-0.13285	0.536024	1
mmu-miR-338-3p	0.347411	0.0193731	1	0.029359	0.899472	1	-0.232108	0.275106	1
mmu-miR-144-3p	0.351214	0.0179995	1	-0.0182477	0.937425	1	-0.395352	0.0558551	1
mmu-miR-199a-3p	0.133883	0.380598	1	-0.0194198	0.933414	1	-0.352023	0.0916074	1
mmu-miR-7234-3p	0.0283292	0.853443	1	-0.16762	0.46768	1	0.297931	0.157364	1
mmu-miR-344c-3p	0.217275	0.151658	1	-0.0535835	0.817564	1	-0.0150794	0.944246	1
mmu-let-7g-5p	0.462101	0.00139527	1	0.0725147	0.754761	1	-0.580182	0.00295854	1
mmu-miR-6982-3p	-0.214919	0.156255	1	0.101824	0.660525	1	0.00707509	0.973826	1
mmu-miR-1927	-0.0335903	0.82661	1	-0.218872	0.340485	1	0.203929	0.339169	1
mmu-miR-148b-3p	0.43389	0.00290388	1	0.0425516	0.85469	1	-0.460623	0.023502	1
mmu-miR-7016-3p	0.272745	0.0698807	1	-0.135884	0.556999	1	-0.211987	0.320007	1
mmu-miR-218-5p	0.442496	0.00233725	1	0.04491	0.846725	1	-0.135079	0.529142	1
mmu-miR-208a-5p	0.00871712	0.954679	1	0.15514	0.501908	1	0.114348	0.594703	1
mmu-miR-466g	-0.426168	0.00351184	1	0.274558	0.228414	1	0.542766	0.00613503	1
mmu-miR-466q	-0.214908	0.156277	1	0.314872	0.164458	1	0.21092	0.322506	1
mmu-miR-7022-3p	-0.0822365	0.591235	1	-0.268965	0.238413	1	-0.222888	0.295157	1
mmu-miR-544-5p	0.270464	0.0723469	1	-0.0106956	0.9633	1	-0.0684495	0.750633	1
mmu-miR-208b-3p	0.263623	0.080157	1	0.107878	0.64161	1	0.0484709	0.822047	1
mmu-miR-669p-3p	-0.208833	0.168603	1	0.364223	0.104547	1	0.202792	0.341927	1
mmu-miR-376c-3p	0.399815	0.00650679	1	0.0473533	0.838489	1	-0.14612	0.495684	1
mmu-miR-378c	0.242143	0.109025	1	0.107372	0.643183	1	-0.11332	0.598041	1
mmu-miR-378b	0.273521	0.0690567	1	0.0519435	0.823061	1	-0.310499	0.139754	1
mmu-miR-378d	0.268013	0.0750726	1	0.0483992	0.834969	1	-0.272006	0.198506	1
mmu-miR-143-3p	0.435635	0.00278007	1	0.132356	0.567379	1	-0.374989	0.0709911	1
mmu-miR-298-5p	0.141424	0.354097	1	-0.0704001	0.761711	1	-0.354112	0.0895659	1
mmu-miR-378a-5p	0.235083	0.120069	1	0.051627	0.824123	1	-0.284515	0.177829	1
mmu-miR-3102-3p.2-3p	-0.414705	0.00461976	1	-0.0823615	0.722649	1	0.0701153	0.744759	1
mmu-miR-7012-5p	-0.376056	0.0109002	1	0.107785	0.641899	1	0.527164	0.00812116	1
mmu-miR-467f	-0.252813	0.0938291	1	0.341996	0.129156	1	0.28483	0.177328	1
mmu-miR-6404	0.295565	0.0487004	1	-0.401447	0.0712681	1	-0.541158	0.00631876	1
mmu-miR-200b-3p	0.00203154	0.989433	1	-0.139116	0.547567	1	-0.572387	0.00346836	1
mmu-miR-6402	0.44361	0.00227157	1	0.381013	0.088367	1	-0.529039	0.00785731	1
mmu-miR-6401	-0.124279	0.415996	1	-0.249057	0.276284	1	0.616616	0.0013321	1
mmu-miR-128-3p	0.380066	0.0100167	1	0.0879604	0.704585	1	-0.0951746	0.658218	1
mmu-let-7b-3p	0.176692	0.245602	1	-0.0751447	0.746144	1	-0.230545	0.278443	1
mmu-miR-138-5p	0.214508	0.157068	1	0.0404178	0.861907	1	0.118879	0.580083	1
mmu-miR-3070-2-3p	-0.327223	0.0282276	1	-0.16231	0.482095	1	0.455783	0.0251989	1
mmu-miR-3620-3p	0.201503	0.184395	1	0.034635	0.88152	1	-0.506001	0.011644	1
mmu-miR-382-5p	0.26433	0.0793212	1	0.0280122	0.904063	1	0.0121593	0.955031	1
mmu-miR-136-3p	0.35163	0.0178544	1	0.0155032	0.946822	1	-0.143281	0.504185	1
mmu-miR-101a-5p	0.0439222	0.774506	1	0.019904	0.931757	1	0.0646361	0.764131	1
mmu-miR-124-5p	0.323993	0.0299167	1	-0.0218864	0.924978	1	-0.167027	0.43534	1
mmu-miR-6975-5p	0.395922	0.00709871	1	0.103299	0.655898	1	-0.102074	0.635067	1
mmu-miR-300-3p	0.298683	0.0462616	1	0.0270919	0.907201	1	-0.034586	0.872536	1
mmu-miR-380-5p	0.403399	0.00600017	1	0.0597598	0.796936	1	-0.0785581	0.715205	1
mmu-miR-499-5p	0.381203	0.00977763	1	0.146923	0.525088	1	-0.0771628	0.720063	1
mmu-miR-127-5p	0.109367	0.474511	1	0.0410704	0.859699	1	0.0959888	0.65547	1
mmu-miR-199a-5p	0.163655	0.282732	1	-0.0170728	0.941447	1	-0.325989	0.120047	1
mmu-miR-3059-3p	-0.430511	0.00315747	1	0.317203	0.161187	1	0.557511	0.00464858	1
mmu-miR-543-3p	0.408051	0.00539404	1	0.0193761	0.933563	1	-0.211858	0.320309	1
mmu-miR-152-3p	0.364289	0.013888	1	0.0418794	0.856962	1	-0.559739	0.00445289	1
mmu-miR-496a-3p	0.375274	0.01108	1	-0.00590026	0.97975	1	-0.242234	0.254105	1
mmu-miR-423-5p	0.426765	0.00346115	1	0.0847407	0.714955	1	-0.355407	0.0883176	1
mmu-miR-466f-3p	-0.451255	0.00186307	1	0.325584	0.149799	1	0.434558	0.0338397	1
mmu-miR-142a-3p	0.177217	0.244181	1	-0.169582	0.462409	1	-0.55795	0.00460946	1
mmu-miR-144-5p	0.321569	0.0312383	1	-2.42546e-05	0.999917	1	-0.393306	0.0572518	1
mmu-miR-7687-3p	-0.290128	0.0532016	1	-0.182761	0.427811	1	0.0492304	0.819303	1
mmu-miR-28c	0.320659	0.0317468	1	-0.0154409	0.947036	1	-0.612145	0.00147675	1
mmu-miR-505-5p	0.443967	0.00225087	1	-0.00891757	0.969398	1	-0.387175	0.0615999	1
mmu-miR-342-5p	0.245774	0.103657	1	0.0210415	0.927867	1	-0.102177	0.634725	1
mmu-miR-337-3p	0.445004	0.00219163	1	0.00228523	0.992156	1	-0.153129	0.475006	1
mmu-miR-376b-5p	0.419765	0.0040978	1	-0.00587048	0.979852	1	-0.20784	0.329786	1
mmu-miR-7062-3p	-0.20819	0.169947	1	0.147576	0.523227	1	0.112479	0.60078	1
mmu-miR-540-3p	0.12058	0.430112	1	0.0277631	0.904912	1	0.236095	0.26671	1
mmu-miR-7075-5p	-0.0794068	0.604104	1	0.241254	0.292099	1	0.343863	0.0999152	1
mmu-miR-129-2-3p	0.288511	0.0546032	1	0.0196524	0.932618	1	-0.0790435	0.713518	1
mmu-miR-434-3p	0.355568	0.0165291	1	0.0247553	0.915176	1	-0.119226	0.578968	1
mmu-miR-194-5p	-0.300994	0.0445193	1	-0.178254	0.439484	1	-0.360193	0.0838166	1
mmu-miR-6898-5p	-0.0790324	0.605816	1	0.495122	0.0224839	1	-0.0649164	0.763136	1
mmu-miR-21a-3p	-0.103877	0.497101	1	-0.242251	0.290047	1	0.0331063	0.877948	1
mmu-miR-320-3p	0.0227476	0.88209	1	-0.0800033	0.730301	1	-0.206149	0.333824	1
mmu-miR-667-3p	0.313673	0.0358835	1	0.0159254	0.945376	1	-0.365595	0.0789466	1
mmu-miR-223-3p	0.237978	0.115444	1	-0.0490279	0.832854	1	-0.451068	0.0269455	1
mmu-miR-700-3p	0.304927	0.0416762	1	0.0114641	0.960665	1	-0.572281	0.00347575	1
mmu-miR-488-3p	0.374315	0.0113039	1	-0.0162691	0.944199	1	-0.140306	0.513169	1
mmu-miR-376a-5p	0.436882	0.00269453	1	-0.053175	0.818932	1	-0.259425	0.22089	1
mmu-miR-431-5p	0.237468	0.116248	1	0.00793681	0.972762	1	0.120861	0.573738	1
mmu-miR-135a-2-3p	-0.0547022	0.721171	1	0.220413	0.33701	1	0.356848	0.0869431	1
mmu-miR-7680-3p	0.413954	0.00470198	1	0.0595052	0.797784	1	-0.284804	0.17737	1
mmu-miR-133a-5p	0.309286	0.0387001	1	0.152796	0.50847	1	-0.118303	0.581932	1
mmu-miR-7674-5p	-0.453831	0.00174092	1	0.240061	0.294565	1	0.299991	0.154376	1
mmu-miR-383-5p	0.103095	0.500362	1	-0.00178046	0.993889	1	0.126743	0.555088	1
mmu-miR-495-3p	0.34432	0.0205534	1	0.0180247	0.938188	1	-0.124229	0.563024	1
mmu-miR-124-3p	0.155398	0.308053	1	0.0176909	0.93933	1	-0.00408847	0.984873	1
mmu-miR-380-3p	0.365553	0.0135368	1	0.0138132	0.952612	1	-0.174889	0.413719	1
mmu-let-7f-1-3p	0.235748	0.118994	1	0.0105732	0.963719	1	-0.358109	0.085755	1
mmu-miR-3085-3p	-0.175236	0.249577	1	0.257647	0.259507	1	-0.100707	0.639631	1
mmu-miR-499-3p	-0.10369	0.497879	1	0.0947855	0.68277	1	0.124538	0.562048	1
mmu-miR-155-5p	0.260791	0.0835784	1	0.0689483	0.766492	1	0.0526186	0.807088	1
mmu-miR-18a-5p	0.296929	0.0476211	1	-0.177682	0.440976	1	-0.555536	0.00482815	1
mmu-miR-7042-5p	0.027281	0.85881	1	0.242638	0.289252	1	0.604551	0.00175335	1
mmu-miR-7218-5p	-0.125294	0.412168	1	-0.160645	0.486661	1	0.576635	0.00318208	1
mmu-miR-28a-5p	0.248255	0.100107	1	-0.049365	0.83172	1	-0.602895	0.00181919	1
mmu-miR-101a-3p	0.384691	0.00907465	1	0.0655728	0.77764	1	-0.559092	0.00450903	1
mmu-miR-193a-3p	-0.135815	0.373698	1	-0.248495	0.277404	1	-0.556383	0.00475044	1
mmu-miR-7b-5p	0.30357	0.0426395	1	-0.0494115	0.831564	1	-0.198456	0.352567	1
mmu-miR-1947-3p	-0.150643	0.323269	1	-0.0402978	0.862314	1	-0.193429	0.36514	1
mmu-miR-219a-2-3p	0.281977	0.0605713	1	-0.0450776	0.84616	1	-0.0333665	0.876996	1
mmu-miR-1839-5p	0.333708	0.0250756	1	-0.00516742	0.982264	1	-0.373338	0.0723429	1
mmu-miR-3092-3p	0.106199	0.48748	1	-0.498874	0.0213288	1	-0.283575	0.179329	1
mmu-miR-17-5p	0.373569	0.011481	1	-0.137937	0.551	1	-0.259265	0.221186	1
mmu-miR-340-5p	0.42978	0.00321481	1	0.0122921	0.957826	1	-0.367545	0.0772425	1
mmu-miR-7085-5p	-0.365578	0.01353	1	0.357152	0.111971	1	0.449134	0.0276891	1
mmu-miR-224-5p	0.225512	0.136363	1	0.0119629	0.958954	1	-0.400948	0.0521688	1
mmu-miR-3099-3p	-0.394473	0.00733061	1	0.247894	0.278605	1	0.325423	0.12073	1
mmu-miR-329-3p	0.411418	0.00498917	1	0.0203747	0.930147	1	-0.164301	0.442979	1
mmu-miR-411-5p	0.462234	0.00139027	1	0.0487864	0.833666	1	-0.174504	0.414764	1
mmu-miR-3473b	-0.334056	0.0249151	1	0.417907	0.0594099	1	0.256627	0.226089	1
mmu-miR-3473a	-0.285918	0.0569127	1	0.430296	0.0515248	1	0.310756	0.139409	1
mmu-miR-7056-5p	-0.379892	0.0100536	1	0.365063	0.103691	1	0.50785	0.0112932	1
mmu-miR-322-5p	0.439224	0.00253999	1	0.112643	0.626868	1	-0.434959	0.0336569	1
mmu-miR-7055-5p	0.0799206	0.601759	1	-0.261265	0.252639	1	0.0780292	0.717046	1
mmu-miR-214-3p	0.0890695	0.560674	1	0.0606735	0.793895	1	-0.267971	0.205509	1
mmu-miR-379-5p	0.413288	0.00477598	1	0.0590393	0.799336	1	-0.146197	0.495454	1
mmu-miR-107-3p	0.443474	0.00227949	1	0.00602066	0.979336	1	-0.481414	0.0172285	1
mmu-miR-8108	-0.251698	0.0953349	1	0.258202	0.258446	1	0.482894	0.01684	1
mmu-miR-21a-5p	-0.196693	0.195313	1	-0.187279	0.416276	1	-0.494257	0.0140889	1
mmu-miR-330-5p	0.341155	0.0218239	1	-0.115027	0.619544	1	-0.100066	0.641774	1
mmu-miR-8101	-0.327565	0.0280537	1	0.524693	0.0146049	1	0.264942	0.210876	1
mmu-miR-331-5p	0.231655	0.125727	1	0.101273	0.662258	1	-0.512908	0.0103775	1
mmu-miR-18b-3p	-0.144857	0.342415	1	-0.00386238	0.986743	1	-0.211586	0.320945	1
mmu-miR-191-3p	0.197761	0.192849	1	-0.605737	0.00361231	1	-0.188803	0.376941	1
mmu-miR-129b-5p	-0.127009	0.405748	1	-0.160448	0.487202	1	0.484921	0.0163194	1
mmu-miR-3102-3p	0.422123	0.00387277	1	0.0356091	0.878211	1	0.251225	0.236352	1
mmu-miR-3072-3p	0.336937	0.023619	1	0.0488708	0.833382	1	-0.100454	0.640476	1
mmu-miR-200a-3p	-0.0283268	0.853455	1	-0.135564	0.557937	1	-0.527279	0.00810471	1
mmu-miR-132-3p	0.400802	0.00636367	1	0.0815943	0.725136	1	-0.119109	0.579343	1
mmu-miR-370-3p	-0.241269	0.11035	1	0.0419788	0.856626	1	0.521267	0.00899914	1
mmu-miR-219a-5p	0.309163	0.0387817	1	0.0516704	0.823977	1	-0.197011	0.356154	1
mmu-miR-6952-5p	0.0211339	0.890401	1	0.296884	0.191252	1	0.443498	0.0299511	1
mmu-miR-6918-5p	-0.0949285	0.535071	1	-0.205516	0.371474	1	0.26807	0.205335	1
mmu-miR-6912-5p	0.179355	0.238445	1	0.029165	0.900133	1	0.38714	0.061625	1
mmu-miR-7224-3p	-0.0355658	0.816583	1	-0.392248	0.0786268	1	-0.437279	0.0326159	1
mmu-miR-6897-3p	-0.0496986	0.745781	1	-0.321094	0.155827	1	0.024821	0.908347	1
mmu-miR-8105	-0.101726	0.5061	1	-0.0629709	0.786262	1	0.465715	0.0218173	1
mmu-miR-376a-3p	0.380586	0.00990676	1	0.0763001	0.742367	1	-0.192262	0.368096	1
mmu-miR-6418-5p	-0.445618	0.00215724	1	0.405054	0.0685289	1	0.558489	0.00456183	1
mmu-miR-133a-3p	0.332489	0.0256444	1	0.154084	0.504858	1	-0.0226671	0.916272	1
mmu-miR-1843a-5p	0.229169	0.129953	1	-0.00917868	0.968502	1	-0.252419	0.234057	1
mmu-miR-7008-5p	-0.361067	0.0148186	1	0.400075	0.0723312	1	0.588492	0.00248648	1
mmu-miR-877-3p	-0.30634	0.0406917	1	-0.290177	0.201954	1	0.0575311	0.789455	1
mmu-miR-19a-3p	0.0736784	0.630519	1	-0.138586	0.549109	1	-0.550015	0.00536103	1
mmu-miR-290a-5p	-0.425463	0.00357248	1	0.64702	0.00152363	1	0.531255	0.00755478	1
mmu-miR-3544-3p	0.176793	0.245328	1	-0.0894728	0.69973	1	-0.298934	0.155905	1
mmu-miR-7117-3p	-0.171643	0.25957	1	-0.30355	0.180999	1	0.0252192	0.906883	1
mmu-miR-6988-5p	0.193985	0.201658	1	0.0819415	0.72401	1	0.0669412	0.755964	1
mmu-miR-466h-3p	-0.441222	0.00241442	1	0.342922	0.128055	1	0.531759	0.00748739	1
mmu-miR-8117	0.147095	0.334929	1	0.0228083	0.921827	1	0.582682	0.00280914	1
mmu-miR-154-5p	0.406593	0.00557793	1	0.0123455	0.957643	1	-0.114956	0.592731	1
mmu-miR-28a-3p	-0.332723	0.0255346	1	0.426874	0.0536176	1	0.309646	0.140902	1
mmu-miR-148a-3p	-0.298612	0.046316	1	-0.111313	0.630968	1	-0.305499	0.146582	1
mmu-miR-1198-5p	0.356676	0.0161716	1	0.645588	0.00157321	1	-0.541879	0.00623581	1
mmu-miR-338-5p	0.0471077	0.758626	1	0.00634003	0.978241	1	0.134567	0.530719	1
mmu-miR-9-3p	0.290429	0.0529441	1	0.0609364	0.793021	1	-0.0572118	0.790598	1
mmu-miR-592-5p	0.00222121	0.988446	1	-0.0752156	0.745912	1	-0.249134	0.240406	1
mmu-miR-409-5p	0.443565	0.00227421	1	-0.0537742	0.816925	1	-0.260747	0.218463	1
mmu-miR-7686-3p	-0.280711	0.0617864	1	0.0323422	0.889315	1	0.082121	0.702849	1
mmu-miR-494-3p	0.150942	0.322302	1	0.0304513	0.895751	1	0.565667	0.00396562	1
mmu-miR-669c-3p	-0.175285	0.249443	1	0.333506	0.139564	1	0.155956	0.466791	1
mmu-miR-369-5p	0.397726	0.0068188	1	-0.00145671	0.995	1	-0.16932	0.428973	1
mmu-miR-33-5p	0.117748	0.441099	1	-0.0385641	0.868186	1	-0.504684	0.0118995	1
mmu-miR-22-3p	0.218208	0.149864	1	-0.013553	0.953504	1	-0.512131	0.0105139	1
mmu-miR-411-3p	0.428298	0.00333385	1	-0.0141902	0.951321	1	-0.17609	0.410467	1
mmu-miR-433-3p	0.260372	0.0840937	1	0.025212	0.913616	1	-0.0149768	0.944625	1
mmu-miR-202-3p	-0.114112	0.455432	1	-0.114489	0.621193	1	-0.102193	0.63467	1
mmu-miR-214-5p	-0.357507	0.0159077	1	-0.0714989	0.758097	1	0.225577	0.289218	1
mmu-miR-344b-3p	0.321763	0.0311311	1	0.0195297	0.933037	1	-0.0593154	0.783074	1
mmu-miR-873a-5p	0.368481	0.0127522	1	-0.0392483	0.865868	1	-0.166867	0.435789	1
mmu-miR-208a-3p	0.26774	0.0753819	1	0.129077	0.577098	1	-0.0500498	0.816345	1
mmu-miR-299a-3p	0.0816802	0.593756	1	-0.00904091	0.968975	1	0.252718	0.233486	1
mmu-miR-3061-5p	-0.269066	0.0738922	1	0.0534125	0.818136	1	0.528398	0.00794663	1
mmu-miR-10b-5p	0.195729	0.197556	1	-0.010976	0.962338	1	-0.379138	0.0676786	1
mmu-miR-101b-3p	-0.248536	0.0997109	1	-0.13625	0.555929	1	-0.303694	0.149105	1
mmu-miR-7009-5p	-0.111265	0.466829	1	0.122534	0.596708	1	0.61958	0.00124304	1
mmu-miR-377-3p	0.401082	0.00632368	1	0.0179003	0.938614	1	-0.15447	0.471099	1
mmu-miR-1a-3p	0.380347	0.00995709	1	0.191456	0.405764	1	-0.107356	0.617563	1
mmu-miR-20a-5p	0.148168	0.331375	1	-0.22666	0.323141	1	-0.561357	0.00431511	1
mmu-miR-541-5p	0.429098	0.00326916	1	-0.0450683	0.846191	1	-0.247854	0.24291	1
mmu-miR-708-3p	0.201414	0.184592	1	-0.102482	0.65846	1	-4.35682e-05	0.999839	1
mmu-miR-136-5p	0.313593	0.0359328	1	0.0168449	0.942227	1	-0.084031	0.696254	1
mmu-miR-137-5p	0.193265	0.203369	1	-0.0458935	0.843408	1	-0.135049	0.529234	1
mmu-miR-6923-3p	0.33673	0.0237104	1	-0.463216	0.0344501	1	-0.504784	0.0118799	1
mmu-miR-7682-3p	-0.148389	0.330646	1	-0.182277	0.429055	1	0.340533	0.103462	1
mmu-miR-378a-3p	0.331951	0.0258991	1	0.0656821	0.777278	1	-0.199951	0.348875	1
mmu-miR-551b-3p	0.293431	0.0504289	1	-0.00478045	0.983592	1	-0.223136	0.294606	1
