# Supplementary material for: Bias in recent miRBase annotations potentially associated with RNA quality issues
Source: Sci Rep. 2017 Jul 12;7:5162. doi: 10.1038/s41598-017-05070-0 (PMC5507985; doi:10.1038/s41598-017-05070-0)
Supplement: Supplementary file 4 — Supplementary Table 3 [file 41598_2017_5070_MOESM4_ESM.xls]

## Sheet: Blatt1
Supplementary Table S3: MiRNA cluster as seen in Fig. 5
miRNA	cluster
mmu-miR-1224-5p	1
mmu-miR-1247-3p	1
mmu-miR-125a-3p	1
mmu-miR-125b-1-3p	1
mmu-miR-1306-3p	1
mmu-miR-134-5p	1
mmu-miR-135a-1-3p	1
mmu-miR-139-3p	1
mmu-miR-149-3p	1
mmu-miR-181b-5p	1
mmu-miR-187-5p	1
mmu-miR-188-5p	1
mmu-miR-1892	1
mmu-miR-1894-3p	1
mmu-miR-1897-3p	1
mmu-miR-1897-5p	1
mmu-miR-1901	1
mmu-miR-1907	1
mmu-miR-1932	1
mmu-miR-1934-3p	1
mmu-miR-193b-5p	1
mmu-miR-1945	1
mmu-miR-195a-3p	1
mmu-miR-1966-5p	1
mmu-miR-1967	1
mmu-miR-1969	1
mmu-miR-200b-5p	1
mmu-miR-211-3p	1
mmu-miR-291a-5p	1
mmu-miR-291b-5p	1
mmu-miR-292a-5p	1
mmu-miR-294-5p	1
mmu-miR-295-5p	1
mmu-miR-3057-5p	1
mmu-miR-3059-3p	1
mmu-miR-3061-3p	1
mmu-miR-3061-5p	1
mmu-miR-3075-5p	1
mmu-miR-3076-5p	1
mmu-miR-3077-5p	1
mmu-miR-3081-5p	1
mmu-miR-3085-5p	1
mmu-miR-3091-5p	1
mmu-miR-3093-3p	1
mmu-miR-3095-3p	1
mmu-miR-3098-5p	1
mmu-miR-30c-1-3p	1
mmu-miR-3102-3p	1
mmu-miR-3102-5p.2-5p	1
mmu-miR-3104-5p	1
mmu-miR-3106-5p	1
mmu-miR-3154	1
mmu-miR-326-5p	1
mmu-miR-327	1
mmu-miR-328-5p	1
mmu-miR-341-3p	1
mmu-miR-344g-3p	1
mmu-miR-344g-5p	1
mmu-miR-3472	1
mmu-miR-3547-5p	1
mmu-miR-3572-5p	1
mmu-miR-3620-5p	1
mmu-miR-365-1-5p	1
mmu-miR-3960	1
mmu-miR-423-3p	1
mmu-miR-432	1
mmu-miR-433-5p	1
mmu-miR-450a-2-3p	1
mmu-miR-483-5p	1
mmu-miR-486a-5p	1
mmu-miR-494-3p	1
mmu-miR-5099	1
mmu-miR-5103	1
mmu-miR-5110	1
mmu-miR-5113	1
mmu-miR-5119	1
mmu-miR-5120	1
mmu-miR-5126	1
mmu-miR-5130	1
mmu-miR-5132-3p	1
mmu-miR-5132-5p	1
mmu-miR-5135	1
mmu-miR-546	1
mmu-miR-5621-5p	1
mmu-miR-5622-3p	1
mmu-miR-5627-3p	1
mmu-miR-598-5p	1
mmu-miR-6236	1
mmu-miR-6238	1
mmu-miR-6239	1
mmu-miR-6240	1
mmu-miR-6343	1
mmu-miR-6347	1
mmu-miR-6352	1
mmu-miR-6354	1
mmu-miR-6360	1
mmu-miR-6370	1
mmu-miR-6378	1
mmu-miR-6385	1
mmu-miR-6386	1
mmu-miR-6388	1
mmu-miR-6392-3p	1
mmu-miR-6394	1
mmu-miR-6405	1
mmu-miR-6407	1
mmu-miR-6418-5p	1
mmu-miR-652-5p	1
mmu-miR-6537-3p	1
mmu-miR-671-5p	1
mmu-miR-6769b-5p	1
mmu-miR-680	1
mmu-miR-681	1
mmu-miR-6908-5p	1
mmu-miR-6909-5p	1
mmu-miR-6911-5p	1
mmu-miR-6912-5p	1
mmu-miR-6915-5p	1
mmu-miR-6921-5p	1
mmu-miR-6922-5p	1
mmu-miR-6934-5p	1
mmu-miR-6937-5p	1
mmu-miR-6939-5p	1
mmu-miR-6944-5p	1
mmu-miR-6947-5p	1
mmu-miR-6948-5p	1
mmu-miR-6952-5p	1
mmu-miR-6954-5p	1
mmu-miR-6955-5p	1
mmu-miR-6956-5p	1
mmu-miR-696	1
mmu-miR-6961-5p	1
mmu-miR-6969-5p	1
mmu-miR-6973a-5p	1
mmu-miR-6974-5p	1
mmu-miR-6976-3p	1
mmu-miR-6977-5p	1
mmu-miR-6978-5p	1
mmu-miR-6984-5p	1
mmu-miR-6987-5p	1
mmu-miR-6988-5p	1
mmu-miR-6991-5p	1
mmu-miR-6997-5p	1
mmu-miR-6998-5p	1
mmu-miR-7005-5p	1
mmu-miR-7007-5p	1
mmu-miR-7008-5p	1
mmu-miR-7009-5p	1
mmu-miR-7011-5p	1
mmu-miR-7018-5p	1
mmu-miR-7020-5p	1
mmu-miR-7022-5p	1
mmu-miR-7027-5p	1
mmu-miR-7032-5p	1
mmu-miR-7033-3p	1
mmu-miR-7036a-5p	1
mmu-miR-7037-5p	1
mmu-miR-7042-5p	1
mmu-miR-7044-5p	1
mmu-miR-7045-5p	1
mmu-miR-7046-5p	1
mmu-miR-7047-5p	1
mmu-miR-7048-5p	1
mmu-miR-7052-5p	1
mmu-miR-7058-5p	1
mmu-miR-7076-5p	1
mmu-miR-7081-5p	1
mmu-miR-7085-5p	1
mmu-miR-710	1
mmu-miR-711	1
mmu-miR-7118-5p	1
mmu-miR-712-3p	1
mmu-miR-712-5p	1
mmu-miR-714	1
mmu-miR-721	1
mmu-miR-7211-3p	1
mmu-miR-7216-5p	1
mmu-miR-7221-5p	1
mmu-miR-7222-3p	1
mmu-miR-7226-5p	1
mmu-miR-7235-5p	1
mmu-miR-7238-5p	1
mmu-miR-762	1
mmu-miR-7647-3p	1
mmu-miR-7660-3p	1
mmu-miR-7665-5p	1
mmu-miR-7668-3p	1
mmu-miR-7683-3p	1
mmu-miR-7684-5p	1
mmu-miR-7686-3p	1
mmu-miR-7686-5p	1
mmu-miR-7687-5p	1
mmu-miR-8090	1
mmu-miR-8094	1
mmu-miR-8097	1
mmu-miR-8099	1
mmu-miR-8100	1
mmu-miR-8102	1
mmu-miR-8104	1
mmu-miR-8105	1
mmu-miR-8110	1
mmu-miR-8117	1
mmu-miR-92a-2-5p	1
mmu-miR-1187	2
mmu-miR-1188-3p	2
mmu-miR-1188-5p	2
mmu-miR-1195	2
mmu-miR-1198-5p	2
mmu-miR-1199-5p	2
mmu-miR-1231-5p	2
mmu-miR-1249-3p	2
mmu-miR-129b-5p	2
mmu-miR-138-1-3p	2
mmu-miR-138-5p	2
mmu-miR-150-3p	2
mmu-miR-155-5p	2
mmu-miR-183-3p	2
mmu-miR-184-3p	2
mmu-miR-184-5p	2
mmu-miR-1893	2
mmu-miR-1895	2
mmu-miR-1896	2
mmu-miR-1904	2
mmu-miR-1906	2
mmu-miR-1927	2
mmu-miR-1929-3p	2
mmu-miR-1930-3p	2
mmu-miR-1931	2
mmu-miR-1943-5p	2
mmu-miR-1955-3p	2
mmu-miR-1956	2
mmu-miR-1957a	2
mmu-miR-1957b	2
mmu-miR-1960	2
mmu-miR-1962	2
mmu-miR-1964-3p	2
mmu-miR-1971	2
mmu-miR-1982-5p	2
mmu-miR-200a-5p	2
mmu-miR-206-3p	2
mmu-miR-2137	2
mmu-miR-2861	2
mmu-miR-28a-3p	2
mmu-miR-290a-5p	2
mmu-miR-290b-3p	2
mmu-miR-292b-3p	2
mmu-miR-296-5p	2
mmu-miR-3058-3p	2
mmu-miR-3058-5p	2
mmu-miR-3065-3p	2
mmu-miR-3067-3p	2
mmu-miR-3070-2-3p	2
mmu-miR-3070-3p	2
mmu-miR-3070-5p	2
mmu-miR-3072-5p	2
mmu-miR-3073a-5p	2
mmu-miR-3082-5p	2
mmu-miR-3089-5p	2
mmu-miR-3099-3p	2
mmu-miR-3102-5p	2
mmu-miR-3110-3p	2
mmu-miR-3110-5p	2
mmu-miR-3113-5p	2
mmu-miR-320-3p	2
mmu-miR-338-5p	2
mmu-miR-339-3p	2
mmu-miR-344i	2
mmu-miR-345-3p	2
mmu-miR-3470a	2
mmu-miR-3473a	2
mmu-miR-3473b	2
mmu-miR-3473c	2
mmu-miR-3473e	2
mmu-miR-3473f	2
mmu-miR-3473g	2
mmu-miR-3474	2
mmu-miR-351-3p	2
mmu-miR-3535	2
mmu-miR-370-3p	2
mmu-miR-449a-3p	2
mmu-miR-452-5p	2
mmu-miR-466f-3p	2
mmu-miR-466g	2
mmu-miR-466h-3p	2
mmu-miR-466i-3p	2
mmu-miR-466i-5p	2
mmu-miR-466m-3p	2
mmu-miR-466q	2
mmu-miR-467f	2
mmu-miR-490-5p	2
mmu-miR-493-3p	2
mmu-miR-497b	2
mmu-miR-500-3p	2
mmu-miR-503-3p	2
mmu-miR-504-3p	2
mmu-miR-5104	2
mmu-miR-5107-5p	2
mmu-miR-5112	2
mmu-miR-5116	2
mmu-miR-5118	2
mmu-miR-5121	2
mmu-miR-5122	2
mmu-miR-5128	2
mmu-miR-5131	2
mmu-miR-5133	2
mmu-miR-5134-5p	2
mmu-miR-5136	2
mmu-miR-5616-3p	2
mmu-miR-574-3p	2
mmu-miR-574-5p	2
mmu-miR-6345	2
mmu-miR-6349	2
mmu-miR-6351	2
mmu-miR-6359	2
mmu-miR-6373	2
mmu-miR-6391	2
mmu-miR-6399	2
mmu-miR-6401	2
mmu-miR-6538	2
mmu-miR-6546-3p	2
mmu-miR-666-5p	2
mmu-miR-669c-3p	2
mmu-miR-669f-3p	2
mmu-miR-669h-3p	2
mmu-miR-669p-3p	2
mmu-miR-6715-3p	2
mmu-miR-678	2
mmu-miR-6898-5p	2
mmu-miR-6899-5p	2
mmu-miR-6904-5p	2
mmu-miR-6906-5p	2
mmu-miR-6907-5p	2
mmu-miR-691	2
mmu-miR-6910-5p	2
mmu-miR-6916-5p	2
mmu-miR-6918-5p	2
mmu-miR-6926-5p	2
mmu-miR-6927-5p	2
mmu-miR-6931-5p	2
mmu-miR-6935-5p	2
mmu-miR-6936-3p	2
mmu-miR-6937-3p	2
mmu-miR-6942-5p	2
mmu-miR-6944-3p	2
mmu-miR-6945-5p	2
mmu-miR-6958-5p	2
mmu-miR-6959-5p	2
mmu-miR-6963-5p	2
mmu-miR-6965-5p	2
mmu-miR-6970-5p	2
mmu-miR-6971-5p	2
mmu-miR-6972-5p	2
mmu-miR-6973b-5p	2
mmu-miR-6977-3p	2
mmu-miR-6980-5p	2
mmu-miR-6981-5p	2
mmu-miR-6982-5p	2
mmu-miR-6990-5p	2
mmu-miR-6994-5p	2
mmu-miR-6995-5p	2
mmu-miR-7002-5p	2
mmu-miR-7012-5p	2
mmu-miR-7014-5p	2
mmu-miR-7015-5p	2
mmu-miR-7016-5p	2
mmu-miR-702-3p	2
mmu-miR-7024-5p	2
mmu-miR-7028-3p	2
mmu-miR-7028-5p	2
mmu-miR-7029-5p	2
mmu-miR-7031-5p	2
mmu-miR-7033-5p	2
mmu-miR-7034-5p	2
mmu-miR-7035-5p	2
mmu-miR-7036b-3p	2
mmu-miR-7038-5p	2
mmu-miR-7039-5p	2
mmu-miR-7040-5p	2
mmu-miR-7043-5p	2
mmu-miR-7045-3p	2
mmu-miR-7046-3p	2
mmu-miR-705	2
mmu-miR-7056-5p	2
mmu-miR-7057-5p	2
mmu-miR-706	2
mmu-miR-7062-3p	2
mmu-miR-7063-5p	2
mmu-miR-7068-5p	2
mmu-miR-7069-3p	2
mmu-miR-7069-5p	2
mmu-miR-7070-3p	2
mmu-miR-7070-5p	2
mmu-miR-7072-5p	2
mmu-miR-7075-5p	2
mmu-miR-708-5p	2
mmu-miR-7080-5p	2
mmu-miR-7082-5p	2
mmu-miR-7083-3p	2
mmu-miR-7083-5p	2
mmu-miR-7086-5p	2
mmu-miR-7088-5p	2
mmu-miR-7089-5p	2
mmu-miR-709	2
mmu-miR-7090-5p	2
mmu-miR-718	2
mmu-miR-7216-3p	2
mmu-miR-7217-5p	2
mmu-miR-7218-3p	2
mmu-miR-7218-5p	2
mmu-miR-7219-5p	2
mmu-miR-7221-3p	2
mmu-miR-7223-5p	2
mmu-miR-7224-5p	2
mmu-miR-7232-3p	2
mmu-miR-7234-3p	2
mmu-miR-7237-5p	2
mmu-miR-7241-3p	2
mmu-miR-7242-5p	2
mmu-miR-760-3p	2
mmu-miR-760-5p	2
mmu-miR-7648-3p	2
mmu-miR-7648-5p	2
mmu-miR-7653-5p	2
mmu-miR-7654-5p	2
mmu-miR-7658-5p	2
mmu-miR-7666-3p	2
mmu-miR-7672-5p	2
mmu-miR-7674-5p	2
mmu-miR-7677-5p	2
mmu-miR-7679-3p	2
mmu-miR-7681-3p	2
mmu-miR-7682-3p	2
mmu-miR-7684-3p	2
mmu-miR-7685-3p	2
mmu-miR-770-3p	2
mmu-miR-7b-3p	2
mmu-miR-804	2
mmu-miR-8092	2
mmu-miR-8093	2
mmu-miR-8101	2
mmu-miR-8107	2
mmu-miR-8108	2
mmu-miR-8109	2
mmu-miR-8113	2
mmu-miR-8116	2
mmu-miR-8119	2
mmu-miR-874-3p	2
mmu-miR-877-5p	2
mmu-miR-99b-3p	2
mmu-let-7a-5p	3
mmu-let-7b-5p	3
mmu-let-7c-5p	3
mmu-let-7d-5p	3
mmu-let-7e-5p	3
mmu-let-7f-5p	3
mmu-miR-103-3p	3
mmu-miR-107-3p	3
mmu-miR-10b-5p	3
mmu-miR-122-5p	3
mmu-miR-125a-5p	3
mmu-miR-125b-5p	3
mmu-miR-139-5p	3
mmu-miR-145a-5p	3
mmu-miR-150-5p	3
mmu-miR-15b-5p	3
mmu-miR-17-3p	3
mmu-miR-181a-5p	3
mmu-miR-192-3p	3
mmu-miR-193a-5p	3
mmu-miR-1949	3
mmu-miR-199a-5p	3
mmu-miR-199b-5p	3
mmu-miR-200b-3p	3
mmu-miR-214-3p	3
mmu-miR-221-3p	3
mmu-miR-23b-3p	3
mmu-miR-28a-5p	3
mmu-miR-28c	3
mmu-miR-29c-5p	3
mmu-miR-301a-3p	3
mmu-miR-3068-3p	3
mmu-miR-3069-3p	3
mmu-miR-30a-3p	3
mmu-miR-30c-2-3p	3
mmu-miR-30e-3p	3
mmu-miR-31-5p	3
mmu-miR-331-3p	3
mmu-miR-338-3p	3
mmu-miR-342-3p	3
mmu-miR-34a-5p	3
mmu-miR-350-3p	3
mmu-miR-361-5p	3
mmu-miR-365-3p	3
mmu-miR-374c-5p	3
mmu-miR-378a-5p	3
mmu-miR-378b	3
mmu-miR-378d	3
mmu-miR-423-5p	3
mmu-miR-425-5p	3
mmu-miR-429-3p	3
mmu-miR-455-3p	3
mmu-miR-487b-3p	3
mmu-miR-532-3p	3
mmu-miR-532-5p	3
mmu-miR-6516-3p	3
mmu-miR-652-3p	3
mmu-miR-677-3p	3
mmu-miR-6963-3p	3
mmu-miR-6970-3p	3
mmu-miR-6973a-3p	3
mmu-miR-6999-5p	3
mmu-miR-92a-3p	3
mmu-miR-92b-3p	3
mmu-miR-93-5p	3
mmu-miR-96-5p	3
mmu-miR-98-5p	3
mmu-miR-99b-5p	3
mmu-let-7a-1-3p	4
mmu-let-7b-3p	4
mmu-let-7f-1-3p	4
mmu-miR-129-1-3p	4
mmu-miR-149-5p	4
mmu-miR-211-5p	4
mmu-miR-3100-3p	4
mmu-miR-3544-3p	4
mmu-miR-3620-3p	4
mmu-miR-376b-3p	4
mmu-miR-467a-3p	4
mmu-miR-467b-3p	4
mmu-miR-467c-3p	4
mmu-miR-467d-3p	4
mmu-miR-467e-3p	4
mmu-miR-467g	4
mmu-miR-484	4
mmu-miR-615-3p	4
mmu-miR-6481	4
mmu-miR-669e-3p	4
mmu-miR-6769b-3p	4
mmu-miR-6904-3p	4
mmu-miR-6910-3p	4
mmu-miR-6931-3p	4
mmu-miR-6943-3p	4
mmu-miR-6945-3p	4
mmu-miR-6953-3p	4
mmu-miR-6954-3p	4
mmu-miR-6967-3p	4
mmu-miR-6980-3p	4
mmu-miR-700-3p	4
mmu-miR-7024-3p	4
mmu-miR-7036a-3p	4
mmu-miR-7050-3p	4
mmu-miR-7052-3p	4
mmu-miR-7055-3p	4
mmu-miR-7072-3p	4
mmu-miR-7080-3p	4
mmu-miR-7085-3p	4
mmu-miR-7211-5p	4
mmu-miR-7241-5p	4
mmu-miR-7665-3p	4
mmu-miR-9769-3p	4
mmu-let-7d-3p	5
mmu-miR-16-2-3p	5
mmu-miR-191-3p	5
mmu-miR-1943-3p	5
mmu-miR-1947-3p	5
mmu-miR-290a-3p	5
mmu-miR-3092-3p	5
mmu-miR-328-3p	5
mmu-miR-375-5p	5
mmu-miR-598-3p	5
mmu-miR-6395	5
mmu-miR-664-3p	5
mmu-miR-6897-3p	5
mmu-miR-6921-3p	5
mmu-miR-6923-3p	5
mmu-miR-6924-3p	5
mmu-miR-6925-3p	5
mmu-miR-6934-3p	5
mmu-miR-6936-5p	5
mmu-miR-6952-3p	5
mmu-miR-6962-3p	5
mmu-miR-6968-3p	5
mmu-miR-6999-3p	5
mmu-miR-7020-3p	5
mmu-miR-7022-3p	5
mmu-miR-7039-3p	5
mmu-miR-7056-3p	5
mmu-miR-7058-3p	5
mmu-miR-7076-3p	5
mmu-miR-7117-3p	5
mmu-miR-7118-3p	5
mmu-miR-7666-5p	5
mmu-miR-8103	5
mmu-let-7j	6
mmu-let-7k	6
mmu-miR-1247-5p	6
mmu-miR-1306-5p	6
mmu-miR-133a-3p	6
mmu-miR-133b-3p	6
mmu-miR-15a-3p	6
mmu-miR-16-1-3p	6
mmu-miR-1894-5p	6
mmu-miR-18b-3p	6
mmu-miR-1929-5p	6
mmu-miR-207	6
mmu-miR-214-5p	6
mmu-miR-2183	6
mmu-miR-294-3p	6
mmu-miR-297c-5p	6
mmu-miR-298-5p	6
mmu-miR-3064-5p	6
mmu-miR-3071-3p	6
mmu-miR-3085-3p	6
mmu-miR-3098-3p	6
mmu-miR-3102-3p.2-3p	6
mmu-miR-3104-3p	6
mmu-miR-32-3p	6
mmu-miR-346-5p	6
mmu-miR-3475-5p	6
mmu-miR-3547-3p	6
mmu-miR-3618-5p	6
mmu-miR-3971	6
mmu-miR-431-5p	6
mmu-miR-466c-5p	6
mmu-miR-466f-5p	6
mmu-miR-466h-5p	6
mmu-miR-466j	6
mmu-miR-466m-5p	6
mmu-miR-467c-5p	6
mmu-miR-468-3p	6
mmu-miR-483-3p	6
mmu-miR-485-3p	6
mmu-miR-499-3p	6
mmu-miR-5046	6
mmu-miR-539-5p	6
mmu-miR-5620-3p	6
mmu-miR-5620-5p	6
mmu-miR-6348	6
mmu-miR-6546-5p	6
mmu-miR-669b-5p	6
mmu-miR-669e-5p	6
mmu-miR-669f-5p	6
mmu-miR-669k-5p	6
mmu-miR-669l-5p	6
mmu-miR-669n	6
mmu-miR-669o-5p	6
mmu-miR-670-5p	6
mmu-miR-672-5p	6
mmu-miR-677-5p	6
mmu-miR-6929-3p	6
mmu-miR-6982-3p	6
mmu-miR-6984-3p	6
mmu-miR-700-5p	6
mmu-miR-7002-3p	6
mmu-miR-7011-3p	6
mmu-miR-7012-3p	6
mmu-miR-7013-3p	6
mmu-miR-7016-3p	6
mmu-miR-7017-3p	6
mmu-miR-7030-5p	6
mmu-miR-7047-3p	6
mmu-miR-7049-3p	6
mmu-miR-7054-3p	6
mmu-miR-7063-3p	6
mmu-miR-7066-3p	6
mmu-miR-7067-3p	6
mmu-miR-7077-5p	6
mmu-miR-7082-3p	6
mmu-miR-7084-3p	6
mmu-miR-7087-3p	6
mmu-miR-7115-3p	6
mmu-miR-7214-3p	6
mmu-miR-7235-3p	6
mmu-miR-7653-3p	6
mmu-miR-7654-3p	6
mmu-miR-7667-5p	6
mmu-miR-7687-3p	6
mmu-miR-8095	6
mmu-miR-8112	6
mmu-miR-8114	6
mmu-miR-877-3p	6
mmu-miR-9769-5p	6
mmu-let-7g-5p	7
mmu-let-7i-5p	7
mmu-miR-100-5p	7
mmu-miR-101a-3p	7
mmu-miR-101b-3p	7
mmu-miR-101c	7
mmu-miR-106b-5p	7
mmu-miR-10a-5p	7
mmu-miR-122-3p	7
mmu-miR-125b-2-3p	7
mmu-miR-126a-3p	7
mmu-miR-126a-5p	7
mmu-miR-130a-3p	7
mmu-miR-137-3p	7
mmu-miR-140-3p	7
mmu-miR-140-5p	7
mmu-miR-142a-3p	7
mmu-miR-142a-5p	7
mmu-miR-143-3p	7
mmu-miR-144-3p	7
mmu-miR-146a-5p	7
mmu-miR-148a-3p	7
mmu-miR-148b-3p	7
mmu-miR-151-5p	7
mmu-miR-152-3p	7
mmu-miR-15a-5p	7
mmu-miR-16-5p	7
mmu-miR-17-5p	7
mmu-miR-1839-3p	7
mmu-miR-1839-5p	7
mmu-miR-185-5p	7
mmu-miR-192-5p	7
mmu-miR-193a-3p	7
mmu-miR-194-5p	7
mmu-miR-195a-5p	7
mmu-miR-199a-3p	7
mmu-miR-19a-3p	7
mmu-miR-19b-3p	7
mmu-miR-200a-3p	7
mmu-miR-202-3p	7
mmu-miR-203-3p	7
mmu-miR-208a-5p	7
mmu-miR-20a-5p	7
mmu-miR-20b-5p	7
mmu-miR-210-3p	7
mmu-miR-212-3p	7
mmu-miR-219a-5p	7
mmu-miR-21a-3p	7
mmu-miR-21a-5p	7
mmu-miR-22-3p	7
mmu-miR-22-5p	7
mmu-miR-222-3p	7
mmu-miR-223-3p	7
mmu-miR-23a-3p	7
mmu-miR-24-2-5p	7
mmu-miR-24-3p	7
mmu-miR-25-3p	7
mmu-miR-26a-5p	7
mmu-miR-26b-5p	7
mmu-miR-27a-3p	7
mmu-miR-27b-3p	7
mmu-miR-29a-3p	7
mmu-miR-29b-3p	7
mmu-miR-29c-3p	7
mmu-miR-30a-5p	7
mmu-miR-30b-5p	7
mmu-miR-30c-5p	7
mmu-miR-30d-5p	7
mmu-miR-30e-5p	7
mmu-miR-31-3p	7
mmu-miR-322-5p	7
mmu-miR-33-5p	7
mmu-miR-335-5p	7
mmu-miR-340-5p	7
mmu-miR-345-5p	7
mmu-miR-362-3p	7
mmu-miR-378a-3p	7
mmu-miR-378c	7
mmu-miR-3963	7
mmu-miR-3968	7
mmu-miR-451a	7
mmu-miR-455-5p	7
mmu-miR-497a-5p	7
mmu-miR-5100	7
mmu-miR-511-3p	7
mmu-miR-551b-5p	7
mmu-miR-6366	7
mmu-miR-6368	7
mmu-miR-6402	7
mmu-miR-6412	7
mmu-miR-690	7
mmu-miR-697	7
mmu-miR-7050-5p	7
mmu-miR-7671-3p	7
mmu-miR-7a-5p	7
mmu-miR-802-5p	7
mmu-miR-878-3p	7
mmu-miR-99a-5p	7
mmu-miR-1194	8
mmu-miR-300-3p	8
mmu-miR-324-3p	8
mmu-miR-34c-3p	8
mmu-miR-491-5p	8
mmu-miR-6537-5p	8
mmu-miR-667-3p	8
mmu-miR-671-3p	8
mmu-miR-7025-5p	8
mmu-miR-7034-3p	8
mmu-miR-7224-3p	8
mmu-miR-871-5p	8
