# Supplementary material for: Bias in recent miRBase annotations potentially associated with RNA quality issues
Source: Sci Rep. 2017 Jul 12;7:5162. doi: 10.1038/s41598-017-05070-0 (PMC5507985; doi:10.1038/s41598-017-05070-0)
Supplement: Supplementary file 5 — Supplementary Table 4 [file 41598_2017_5070_MOESM5_ESM.xls]

## Sheet: normalizedData_vsn.txt
Supplementary Table S4: Mean expression and standard deviation of miRNAs depending on the isolation procedure
Isolation method	miRNeasy		miRNeasy		miRNeasy		miRNeasy		RNeasy		RNeasy		RNeasy		RNeasy
DNAse treatment	y		n		y		n		y		y		y		y
Tissue storage time	0h		0h		96h		96h		0h		0h		0h		0h
RNase Treatment	n		n		n		n		n		0U		0.026 U		0.67 U
	Mean	StDev	Mean	StDev	Mean	StDev	Mean	StDev	Mean	StDev	Mean	StDev	Mean	StDev	Mean	StDev
mmu-let-7a-1-3p	1.27202	0.288198	1.39976	0.225035	0.00615142	0.416378	0.366146	0.287573	1.76476	0.272643	1.60869	0.0650674	1.38653	0.592693	1.0603	0.37153
mmu-let-7a-5p	9.99948	0.362958	10.1462	0.349713	5.22514	1.84192	6.02713	0.812125	8.43897	0.245597	8.77418	0.485395	8.8377	0.0518259	8.8461	0.454291
mmu-let-7b-3p	2.96821	0.119475	2.92774	0.0468587	2.22011	0.499877	2.57915	0.174414	3.07084	0.35437	3.32624	0.126989	2.9088	0.267288	3.014	0.061822
mmu-let-7b-5p	9.01978	0.369913	9.17713	0.322912	5.77776	1.21171	6.38221	0.3987	8.61018	0.0961419	8.95915	0.537339	8.92356	0.121398	8.95514	0.469809
mmu-let-7c-5p	9.40335	0.375237	9.53936	0.289543	5.46238	1.57066	6.27522	0.532062	8.47395	0.203333	8.8266	0.492275	8.82896	0.0412637	8.84721	0.47548
mmu-let-7d-3p	1.36258	0.16346	1.41067	0.225966	0.612801	0.254706	1.67987	0.394375	1.98448	0.237538	1.81966	0.246542	1.40703	0.368188	1.3896	0.135267
mmu-let-7d-5p	8.15899	0.369546	8.31797	0.311685	3.1753	1.43176	3.81673	0.521231	6.39664	0.284413	6.73349	0.477779	6.8259	0.0148579	6.83411	0.484488
mmu-let-7e-5p	5.19793	0.618281	5.49403	0.68099	-0.387584	1.47718	0.0722529	0.988098	4.07859	0.223503	4.2964	0.729517	4.43259	0.568499	4.45816	0.47913
mmu-let-7f-1-3p	2.9827	0.0645832	2.87469	0.0352417	2.14309	0.543755	2.4526	0.157906	2.86573	0.509786	3.30794	0.07661	2.97931	0.115817	3.0131	0.0560341
mmu-let-7f-5p	10.0843	0.371227	10.1878	0.351194	4.90399	1.99189	5.74668	0.992642	7.26208	0.304395	7.52126	0.524239	7.67474	0.0642528	7.64582	0.501326
mmu-let-7g-5p	9.18236	0.382787	9.34878	0.301933	5.10768	0.987258	5.76971	0.169728	6.01083	0.360614	6.33503	0.460561	6.39584	0.101769	6.45614	0.463947
mmu-let-7i-5p	6.65981	0.476968	6.87692	0.443206	3.81651	0.93132	4.6086	0.165628	4.30278	0.129532	4.52707	0.359274	4.6051	0.133256	4.63765	0.357188
mmu-let-7j	0.625263	0.377425	0.461307	0.218136	0.219942	0.503264	2.69476	0.562753	1.20531	0.440015	0.901148	0.0802705	0.415953	0.58911	0.406341	0.241602
mmu-let-7k	-3.50557	0.519257	-2.80667	1.03543	-0.742121	0.873687	1.64294	0.621726	-0.770365	1.37858	-3.2884	1.19427	-3.68981	0.672606	-3.6152	0.51693
mmu-miR-100-5p	4.74563	0.326418	4.96997	0.316166	1.19523	0.750593	1.35205	0.234678	2.08022	0.212075	2.3296	0.237893	2.24745	0.0645897	2.37978	0.402252
mmu-miR-101a-3p	6.26054	0.382819	7.07637	0.335217	3.94566	0.573991	4.64715	0.366491	-0.559411	1.50611	0.0779247	0.614494	-0.750954	0.479091	-0.722493	0.777006
mmu-miR-101b-3p	2.97596	0.486594	3.54959	0.494886	1.00818	0.544226	1.22654	0.297896	-2.27549	0.39246	-2.52987	0.982572	-2.37002	1.1444	-2.93703	0.74042
mmu-miR-101c	5.60147	0.424327	6.40804	0.338761	3.19579	0.509874	3.92639	0.439848	-1.96409	0.886103	-0.89887	1.04219	-1.75899	0.900996	-1.94093	0.873607
mmu-miR-103-3p	6.54661	0.361183	6.72639	0.240827	1.61881	1.68132	1.89744	1.05807	4.39317	0.177873	4.63903	0.39888	4.68403	0.060186	4.75133	0.38063
mmu-miR-106b-5p	5.10307	0.386379	5.57959	0.343913	1.51295	0.754816	2.5171	0.0527909	0.54991	0.423234	0.80177	0.513433	0.798	0.187279	0.814808	0.502795
mmu-miR-107-3p	7.09495	0.361701	7.31346	0.301801	3.57853	0.916173	3.83485	0.368628	4.7356	0.197023	5.00376	0.385529	5.05879	0.0312596	5.08377	0.447086
mmu-miR-10a-5p	5.30537	0.556263	5.48264	0.535684	2.32577	1.50368	2.56966	0.734656	2.09071	0.178047	2.07802	0.156444	2.20732	0.250448	2.23498	0.30107
mmu-miR-10b-5p	2.19253	0.320414	2.43006	0.381085	-0.324189	0.997271	-0.238887	0.452026	1.16538	0.284216	1.30008	0.296892	0.806324	0.251334	0.984918	0.234006
mmu-miR-1187	3.24368	0.141325	3.46596	0.275561	6.94266	0.279138	9.23401	0.520228	4.04594	0.877396	3.25055	1.09392	3.83051	0.0277965	4.03238	0.367293
mmu-miR-1188-3p	1.74162	0.131954	1.60734	0.194708	2.85677	0.350307	2.66982	0.192174	2.28144	0.29746	1.97506	0.185449	1.92584	0.148437	1.8121	0.144826
mmu-miR-1188-5p	-3.82837	1.17145	-3.88633	0.537912	2.86092	0.632013	2.06437	0.0834023	-4.33114	0.107524	-4.25173	1.04475	-2.8778	2.22369	-2.07925	1.18779
mmu-miR-1194	-0.112501	0.13551	0.149127	0.184664	0.804482	1.93058	0.899993	0.154883	-0.166534	0.507336	0.28713	0.745662	-0.0517979	0.347301	-0.355261	0.831473
mmu-miR-1195	-0.971726	0.219186	-0.53557	0.367806	1.30679	1.04359	0.837355	0.132209	-0.911377	0.613429	-1.85702	1.58758	-0.540954	0.55625	-0.473241	0.642873
mmu-miR-1198-5p	2.69296	0.520176	3.83074	0.0757605	4.44257	1.28825	3.20883	0.291707	0.309161	0.46112	0.589682	0.469336	0.305831	0.203286	0.372088	0.271486
mmu-miR-1199-5p	-4.55765	0.27394	-4.87024	0.289205	2.22169	1.04308	1.25479	0.538732	-4.92318	0.533229	-4.79938	0.409233	-2.60218	2.70909	-1.39204	0.581847
mmu-miR-122-3p	6.61623	0.382766	6.54146	0.402724	2.54495	1.21523	2.8942	0.509689	1.89926	0.174485	2.11134	0.142677	2.01573	0.158112	1.9482	0.258384
mmu-miR-122-5p	13.665	0.447914	13.7966	0.359259	10.5245	0.835207	10.8164	0.458298	11.8708	0.233528	12.2153	0.626659	12.263	0.22863	12.2871	0.529631
mmu-miR-1224-5p	8.13625	0.180668	7.96594	0.114814	12.3263	0.473143	10.3615	1.4036	8.37508	0.461016	8.58907	0.798623	12.17	1.13536	12.9673	0.347388
mmu-miR-1231-5p	2.71002	0.256921	2.62918	0.73486	6.40482	0.599172	5.715	0.706823	1.51758	0.549116	1.75878	1.03944	2.55682	0.771784	2.8417	0.824408
mmu-miR-1247-3p	-3.06865	0.964637	-3.43075	0.305157	3.87392	0.217462	3.1867	0.0413451	-2.83424	1.07421	-3.28469	0.953563	0.386716	1.76679	1.54339	0.381203
mmu-miR-1247-5p	-1.36916	0.426528	-2.28436	0.601285	1.19548	0.376177	1.31993	0.491582	-1.35994	0.426142	-1.03776	0.318795	-1.35113	0.725321	-1.67277	0.45707
mmu-miR-1249-3p	3.7727	0.130028	4.05724	0.272397	7.27868	0.268438	7.32579	0.0578064	2.96055	0.757041	3.4905	0.380987	4.87023	0.780467	5.21949	0.334016
mmu-miR-125a-3p	2.35444	0.246444	2.13073	0.626576	8.35339	1.00921	8.20276	0.774312	2.22836	0.191029	2.36502	0.86834	6.21547	1.11988	6.73362	0.529555
mmu-miR-125a-5p	4.71696	0.730244	4.95292	0.703094	1.11949	1.76364	1.45274	1.0894	4.18446	0.311108	4.44921	0.793883	4.55214	0.567131	4.60567	0.580731
mmu-miR-125b-1-3p	-0.533839	0.34966	-0.70344	0.551528	2.17643	3.56999	4.68282	0.992874	-0.799633	1.33524	0.00516781	0.0225918	2.10647	0.906651	2.59131	0.661469
mmu-miR-125b-2-3p	-0.613394	0.439989	0.65184	0.123646	0.121829	0.865623	-0.156392	0.671149	-1.37452	0.713929	-2.46039	0.719646	-2.85565	0.938249	-3.24071	0.41795
mmu-miR-125b-5p	7.49853	0.393381	7.67454	0.262055	3.34639	2.16238	4.69584	0.577976	6.49579	0.200694	6.82935	0.466657	7.02323	0.0597	7.0303	0.411831
mmu-miR-126a-3p	8.99706	0.414059	9.23656	0.346746	4.65687	1.05065	5.20831	0.273416	4.87887	0.44027	5.2966	0.428897	5.36802	0.103584	5.43296	0.447885
mmu-miR-126a-5p	4.87033	0.326897	5.02923	0.344435	1.35106	0.597521	1.93179	0.272185	1.10331	0.0530127	1.31293	0.291497	1.16128	0.411037	1.14228	0.248334
mmu-miR-129-1-3p	2.03341	0.112854	1.96387	0.0576003	1.16914	0.166481	1.34032	0.103235	2.18786	0.193194	2.28463	0.163364	2.07641	0.278925	1.99687	0.123668
mmu-miR-129b-5p	-0.32368	1.46932	-0.435807	2.34332	1.9967	0.353337	2.54659	0.370487	-3.28839	1.43638	-3.31126	0.50366	-2.68588	1.12135	-3.53895	0.424672
mmu-miR-1306-3p	1.05947	0.229565	0.79855	0.359191	6.34268	1.24217	4.63088	0.616666	1.62466	0.570563	1.43551	0.865856	6.19278	1.21471	6.84895	0.493339
mmu-miR-1306-5p	-0.355349	0.27402	-0.61327	0.76842	1.74438	1.97751	2.87926	0.750437	0.422797	0.323951	-0.299643	0.40667	-0.384776	0.550308	-0.281149	0.635662
mmu-miR-130a-3p	7.69631	0.410921	8.27168	0.358599	4.93647	0.588901	5.38353	0.471347	4.0322	0.191642	4.37556	0.510549	4.46819	0.123539	4.47655	0.46533
mmu-miR-133a-3p	1.09402	0.202883	1.06381	0.19434	2.22906	0.34189	2.35804	0.054809	1.04587	0.280236	1.50721	0.131912	1.4781	0.107118	1.3635	0.151954
mmu-miR-133b-3p	1.16795	0.0670014	1.10167	0.116056	2.06656	0.370532	2.25461	0.0549183	1.1169	0.372423	1.41478	0.113341	1.29087	0.170625	1.3609	0.125782
mmu-miR-134-5p	-0.776399	0.554375	-1.05505	1.0606	5.23646	0.528057	4.69357	0.192807	-0.646858	1.04406	-0.654769	1.65123	5.58472	1.7367	6.34209	0.759849
mmu-miR-135a-1-3p	1.6215	0.77199	1.35925	0.299261	8.40075	1.2081	6.38524	0.912481	1.51491	0.242711	1.87424	0.884592	7.32921	0.994691	7.92769	0.305846
mmu-miR-137-3p	2.09886	0.843867	2.39781	0.931172	-0.513699	1.71126	-0.262941	0.845207	-2.72042	1.03078	-1.37	0.244393	-1.95914	0.835894	-1.70263	0.662524
mmu-miR-138-1-3p	0.14699	0.794888	1.20066	0.888081	2.56577	0.148922	1.78195	0.336348	-1.02552	0.623296	-1.13525	0.377186	-1.13369	1.27342	-0.177687	0.33765
mmu-miR-138-5p	-2.90439	0.978691	-2.58966	0.71249	1.55671	0.123665	1.30491	0.708245	-2.16144	0.741264	-2.98303	1.45999	-1.78754	0.632898	-2.00806	0.873332
mmu-miR-139-3p	2.64659	0.0832911	2.46006	0.046726	4.96841	0.359276	4.51228	0.240905	2.86675	0.1834	3.04118	0.426144	3.92529	0.848789	4.19916	0.386395
mmu-miR-139-5p	3.76396	0.503306	4.00731	0.402335	0.51849	0.302669	0.65385	0.152049	2.81971	0.598039	3.59813	0.526967	3.6127	0.265319	3.6961	0.448757
mmu-miR-140-3p	4.62198	0.343839	4.68586	0.241264	2.44426	0.129595	1.87539	0.49854	2.24787	0.171561	2.33055	0.222393	2.47517	0.0496204	2.49154	0.42818
mmu-miR-140-5p	4.02188	0.348409	4.28027	0.24234	-0.661176	1.66071	0.308805	0.468559	0.513686	0.101316	0.642026	0.508676	0.367041	0.418664	0.158159	0.583462
mmu-miR-142a-3p	5.46685	0.791977	6.37455	0.720852	0.325129	1.06459	1.59241	0.718609	0.932711	0.342394	1.00642	0.435201	0.747123	0.242507	0.530692	0.417022
mmu-miR-142a-5p	2.72197	0.88548	3.84165	0.759254	-1.09552	0.837289	0.328311	0.679876	-2.47045	0.453139	-1.47436	1.12254	-2.40179	0.934311	-1.93345	0.776336
mmu-miR-143-3p	4.74684	0.612125	4.9462	0.721348	0.767481	1.72366	1.4301	0.718011	-0.720124	0.660662	-0.0809973	0.0611591	0.155433	0.347983	-0.331423	0.321524
mmu-miR-144-3p	3.90783	0.877585	5.23532	0.515713	-1.50527	0.221742	1.11639	0.485156	-1.07587	0.274868	-0.667002	0.952679	-1.08372	0.525671	-1.49863	0.463386
mmu-miR-145a-5p	2.58751	0.834822	2.66617	0.881248	2.35225	0.876817	0.0485502	0.541007	1.56559	0.195215	1.6591	0.204485	2.36574	0.520852	2.61132	0.203255
mmu-miR-146a-5p	4.77755	0.532865	4.87651	0.469829	1.60612	0.544131	1.4208	0.20284	1.50563	0.267465	1.80905	0.527689	1.86495	0.114991	1.79201	0.295061
mmu-miR-148a-3p	8.4687	0.545462	8.83606	0.401052	5.76868	1.40163	6.37152	0.546388	2.04879	0.133813	2.30421	0.118069	2.59765	0.385994	2.48805	0.586502
mmu-miR-148b-3p	2.77029	0.359247	2.98229	0.317696	0.342994	1.19692	0.736793	0.367395	0.131701	0.363695	0.64072	0.508718	0.295922	0.797664	0.072842	0.702997
mmu-miR-149-3p	-0.0197513	0.21495	-0.340844	0.956523	5.79066	0.577353	6.29866	0.0541133	0.437149	0.708158	0.433094	0.865038	4.2261	1.54271	5.08436	0.438445
mmu-miR-149-5p	2.99661	0.143371	2.83103	0.0548182	2.28422	0.483332	2.52482	0.172868	2.98702	0.108838	3.25791	0.0412331	2.95036	0.0423052	2.95807	0.135591
mmu-miR-150-3p	-4.96051	0.166056	-2.72216	0.504989	-0.0436774	1.22908	-1.18443	0.379497	-5.33689	0.265082	-4.60276	0.858621	-3.86495	1.53881	-2.75565	0.972783
mmu-miR-150-5p	1.76252	0.33325	1.71198	0.551912	-1.09823	1.04871	-1.30085	0.28095	1.47169	0.211508	1.6293	0.38363	1.56785	0.346391	1.5167	0.279313
mmu-miR-151-5p	5.19737	0.309849	5.39905	0.249415	1.45295	1.09139	1.91028	0.589731	2.17247	0.0915889	2.4066	0.308269	2.78162	0.335587	2.56288	0.708354
mmu-miR-152-3p	4.61371	0.391265	4.94887	0.272808	1.44425	1.31693	2.06775	0.814718	-0.589873	0.675751	0.221723	0.146355	0.223044	0.437604	0.464516	0.526819
mmu-miR-155-5p	1.36295	0.157726	1.20551	0.54213	4.06751	0.304189	2.40828	1.27905	1.20403	0.436907	1.15785	0.528082	2.03253	0.564365	2.33633	0.316026
mmu-miR-15a-3p	0.0398721	0.495291	0.182831	0.335346	0.122513	0.41346	2.52378	0.440531	0.409296	0.273925	0.0231119	0.561637	-0.644973	1.34348	-0.570591	0.657121
mmu-miR-15a-5p	8.00322	0.304567	8.34091	0.265515	5.18344	1.13747	5.79088	0.433406	2.9708	0.291306	3.15283	0.36099	3.2773	0.167605	3.139	0.444544
mmu-miR-15b-5p	6.39843	0.32705	6.55713	0.362106	2.40606	1.72971	3.21569	0.434707	5.20262	0.487176	5.7958	0.374707	5.82174	0.133382	5.77478	0.486328
mmu-miR-16-1-3p	-3.00086	1.12622	-2.02988	0.869833	-0.0599546	0.628153	3.02481	0.35525	-1.51685	1.79427	-2.21994	1.90334	-3.07688	0.875642	-2.15701	1.5144
mmu-miR-16-2-3p	1.0768	0.0949542	1.09623	0.126517	0.11593	0.105203	1.87579	0.56549	1.35394	0.108339	1.23042	0.508936	1.02401	0.43841	0.965948	0.0526999
mmu-miR-16-5p	8.13182	0.302277	8.31009	0.242767	4.8493	1.54379	5.68309	0.477823	4.10628	0.571462	4.50174	0.308845	4.58943	0.117806	4.6699	0.325655
mmu-miR-17-3p	2.43066	0.318491	2.71878	0.54955	1.31924	0.578435	0.478472	0.181504	1.45166	0.0335311	1.44727	0.538145	1.62231	0.3853	1.55884	0.348938
mmu-miR-17-5p	1.50987	0.86194	1.63042	0.464446	0.660358	0.799113	-0.764101	0.3709	-2.9076	1.15979	-3.45435	2.17736	-3.77461	1.09422	-3.90706	0.299784
mmu-miR-181a-5p	2.22808	0.302664	2.36183	0.338834	0.960852	0.331882	0.157898	0.696992	1.99512	0.214291	2.21968	0.18946	2.43005	0.0364128	2.34203	0.0954927
mmu-miR-181b-5p	-0.548684	0.795056	0.534261	0.257967	1.05581	0.59503	1.22103	0.0714321	0.103883	0.603005	-0.0283906	0.473549	0.685377	1.07404	1.39795	0.330816
mmu-miR-183-3p	-3.48051	1.11281	-4.29584	0.339861	0.28939	0.296928	-0.441899	0.344681	-3.80198	1.13302	-4.53641	0.699707	-2.54862	2.16954	-1.55129	1.27037
mmu-miR-1839-3p	4.24029	0.496426	5.40898	0.181583	1.6328	0.867723	1.85834	0.633356	1.22451	0.371123	1.02266	0.162861	0.820119	0.244683	0.736098	0.0594048
mmu-miR-1839-5p	2.30318	0.518148	2.54208	0.428524	0.338147	0.671623	0.378101	0.392478	-0.00992157	0.377659	-0.198899	0.377566	-0.0142464	0.691281	-0.0018744	0.369843
mmu-miR-184-3p	-0.674409	0.680982	-0.433437	0.668224	1.64334	0.665961	0.207331	0.417312	-0.0980617	0.26899	-0.298028	0.666426	-0.0308486	0.810623	0.0130141	0.492863
mmu-miR-184-5p	0.141317	0.227772	0.0132771	0.400194	1.56016	0.683901	1.4436	0.195137	0.820862	0.297837	0.479735	0.186153	0.691478	0.376455	0.669495	0.357529
mmu-miR-185-5p	3.90558	0.26175	4.14292	0.125255	0.944679	0.211181	0.999219	0.155274	-0.102615	0.718243	0.469557	0.538394	0.446665	0.148402	0.482855	0.549517
mmu-miR-187-5p	-3.67897	0.195332	-4.006	0.271474	5.12054	0.0638933	5.19178	0.266272	-3.74195	0.290626	-3.38191	1.01985	0.628103	1.46339	1.36639	0.633043
mmu-miR-188-5p	2.89077	0.3276	2.75702	0.380793	8.42511	0.187109	7.71879	0.781943	3.06004	0.8995	3.50168	0.805805	6.67138	1.13735	7.39394	0.490071
mmu-miR-1892	0.959649	0.143917	1.17045	0.353936	5.04482	0.341494	4.39771	0.144568	-0.484523	0.900593	-0.855998	1.13377	4.53306	1.33706	5.0992	0.47275
mmu-miR-1893	-2.93625	0.299796	-2.34007	0.626139	0.76265	0.645274	0.127758	0.310086	-2.72262	0.737908	-2.52783	0.307307	-1.19475	0.729033	-1.83384	0.997843
mmu-miR-1894-3p	1.86436	0.223083	1.95657	0.196048	6.30953	1.11247	6.35199	0.416464	1.86752	0.289837	2.14489	0.511256	3.3334	1.26967	4.088	0.463801
mmu-miR-1894-5p	1.10156	0.220456	1.29954	0.281685	1.20937	0.461344	2.79282	0.111377	2.20665	0.140231	1.48108	0.344124	1.42297	0.302389	1.59373	0.264903
mmu-miR-1895	3.41706	0.0750548	3.70196	0.0637177	7.94477	0.30707	7.57316	0.38288	2.54295	0.657432	2.67004	0.974394	4.89772	1.00663	5.476	0.418609
mmu-miR-1896	-0.998151	0.743753	-0.0917915	0.503738	6.03987	0.383866	5.02348	0.47719	-0.642535	1.19246	-0.839978	1.78525	2.25674	1.29542	3.05372	0.299613
mmu-miR-1897-3p	4.92801	0.144847	4.80412	0.208264	4.67581	0.705942	4.90973	0.0694927	5.3409	0.430204	5.48126	0.66577	6.15511	0.892464	6.6583	0.341758
mmu-miR-1897-5p	2.6859	0.386286	3.3202	0.128667	8.1499	0.207564	7.7919	0.0787927	1.4084	0.773178	1.78709	0.950157	6.82009	1.72207	7.48402	0.724884
mmu-miR-18b-3p	2.10317	0.120467	2.16522	0.0731785	2.67888	0.386392	2.88137	0.0394969	2.28458	0.235603	2.47788	0.0671692	2.29107	0.14754	2.2132	0.0489608
mmu-miR-1901	-2.37775	0.498515	-1.86028	1.01228	4.95266	0.310696	5.05264	0.175318	-3.61534	0.108505	-2.421	0.908862	2.0723	1.40706	3.09776	0.427046
mmu-miR-1904	3.84865	0.231727	3.98053	0.360094	7.58764	0.435973	6.89842	0.569367	2.63656	0.463322	2.92781	0.602934	4.30395	0.975807	4.76621	0.454449
mmu-miR-1906	3.84681	0.0652683	4.01819	0.0928865	5.81296	0.506906	5.38067	0.124098	2.89903	0.423592	3.25489	0.580182	4.03143	0.89768	4.55623	0.433938
mmu-miR-1907	-3.15021	0.686807	-2.52075	1.13777	3.83052	1.23059	2.29098	0.210655	-2.3833	0.695805	-2.77865	1.42432	1.25585	1.47383	2.20797	0.428298
mmu-miR-191-3p	2.36174	0.481869	1.7846	0.496496	1.96269	0.542727	2.23098	0.123327	2.3981	0.156128	2.54842	0.456528	1.88062	0.59637	1.55173	0.740458
mmu-miR-192-3p	3.41562	0.419329	3.50596	0.341441	-0.411671	0.264788	-0.0294387	0.350648	1.17809	0.342596	1.24836	0.270931	1.28866	0.301158	1.25979	0.640144
mmu-miR-192-5p	10.0272	0.326492	10.293	0.22794	7.29013	0.396222	7.56724	0.39117	5.13774	0.498396	5.47285	0.369937	5.61698	0.235479	5.59169	0.513052
mmu-miR-1927	-1.07497	2.87911	-0.0257662	1.47468	1.47498	0.580275	2.56367	0.485445	-2.083	2.01798	-3.77156	0.367825	-3.20329	1.35335	-3.52253	0.230703
mmu-miR-1929-3p	-4.52064	0.298463	-3.6497	0.283135	2.05718	1.14685	1.25903	0.158629	-4.43294	0.172798	-4.50108	0.150177	-4.15304	0.551311	-3.13326	1.47316
mmu-miR-1929-5p	-1.60152	0.943884	-1.66183	0.737463	1.39064	1.21475	2.65397	0.575218	-3.13666	0.419236	-1.52823	1.85702	-1.56309	1.47701	-1.06012	0.384325
mmu-miR-1930-3p	-2.53369	0.715059	-2.86574	0.312371	1.96859	0.740443	2.67579	0.0912237	-1.73655	0.673333	-3.11248	0.390121	-0.623681	1.03816	-0.126159	0.782916
mmu-miR-1931	-0.698367	0.259728	-0.657002	0.555577	6.77252	0.777726	6.92937	0.163778	0.104258	0.779296	0.629766	0.882153	1.78963	0.902008	2.16229	0.370589
mmu-miR-1932	-3.57284	0.849513	-3.74332	0.94548	1.67881	0.760311	0.857559	0.180272	-4.28611	0.638639	-3.25305	0.806433	-1.17983	2.57135	0.661463	0.51626
mmu-miR-1934-3p	0.913115	0.151879	0.763014	0.458668	5.46932	0.483673	4.51403	0.152237	1.28045	0.859676	1.50118	0.551055	2.99789	1.2507	3.65531	0.557384
mmu-miR-193a-3p	7.16255	0.282111	7.66847	0.0811325	3.88697	0.800068	4.55808	0.256181	1.77171	0.474696	1.59691	0.292738	1.40935	0.415027	1.29062	0.619309
mmu-miR-193a-5p	1.38436	0.502817	1.03827	0.205022	-0.510186	1.38406	-0.00612435	0.206261	-0.341152	0.509916	0.119156	1.52874	0.994418	0.21641	0.776086	0.608231
mmu-miR-193b-5p	-4.29622	0.618041	-4.05716	0.856863	2.81384	0.199116	2.3745	0.075607	-3.22758	1.86699	-3.61824	1.40924	0.922391	1.75479	1.98588	0.481692
mmu-miR-194-5p	8.85352	0.327307	9.10694	0.134556	5.31112	0.924985	5.83172	0.315785	4.77515	0.438168	5.10007	0.300196	5.08678	0.303919	5.16451	0.4262
mmu-miR-1943-3p	1.94136	0.0779584	1.87583	0.12381	1.07353	0.286631	3.1286	0.184618	2.44948	0.460142	2.31624	0.148976	2.06366	0.261879	1.97956	0.126358
mmu-miR-1943-5p	-2.29876	0.947236	-1.61907	1.19193	2.5978	0.958348	1.09365	0.207408	-0.958225	1.36426	-0.970166	0.666053	-0.906317	1.05893	-0.333327	0.6396
mmu-miR-1945	-1.5841	1.07938	-1.35809	0.572603	2.84193	1.15317	1.06438	0.246493	-1.92997	0.452369	-1.65666	0.936391	1.66298	1.25597	2.20115	0.47209
mmu-miR-1947-3p	2.93888	0.130225	2.83649	0.0913	2.33001	0.432085	3.69643	0.195294	3.29178	0.189287	3.28467	0.0820753	2.58566	0.51683	2.88863	0.0297286
mmu-miR-1949	2.91392	0.459494	3.19021	0.32914	-2.18795	1.25308	-1.73604	0.775589	2.41515	0.108032	2.53475	0.264988	2.45477	0.0952478	2.49063	0.263603
mmu-miR-1955-3p	-3.48944	0.881217	-3.98197	0.289458	2.68121	0.181074	2.3222	0.22688	-3.63231	0.505473	-3.82865	0.187281	-4.3101	0.339255	-3.8053	1.1685
mmu-miR-1956	-1.69824	0.68602	-1.9024	0.169403	2.43894	1.61428	0.422077	0.237193	-0.70561	1.5007	-0.203223	1.39693	-1.00354	1.88069	-0.0662759	0.685809
mmu-miR-1957a	-2.88826	0.68009	-1.38224	0.199349	3.54136	1.80161	1.60234	0.212241	-2.84417	1.03698	-2.27653	1.31437	-2.79012	1.57876	-2.33356	0.669281
mmu-miR-1957b	-0.264736	0.182212	0.0754986	0.470917	1.27461	0.739535	0.95457	0.781388	-1.54371	1.30452	-1.32805	1.59609	-2.13712	0.321199	-2.14804	0.310941
mmu-miR-195a-3p	-0.0804444	0.48863	0.55666	0.0958656	3.18981	0.62023	4.48943	0.0818074	0.980235	0.202304	0.544807	0.606741	3.15624	1.36662	3.81355	0.47552
mmu-miR-195a-5p	5.02513	0.361259	5.33768	0.31317	1.65347	1.69672	2.67751	0.626736	1.14334	0.132499	1.30546	0.102183	1.36971	0.285154	1.2516	0.248064
mmu-miR-1960	-3.81199	0.0989836	-3.20489	0.904967	2.56543	1.3281	1.53835	0.355733	-2.79604	0.808384	-3.35489	1.23561	-1.39295	1.88843	-1.16782	1.47486
mmu-miR-1962	-3.24419	0.528631	-3.54056	0.334851	1.6787	1.51601	0.202437	0.526295	-1.86682	1.1172	-3.36578	0.626711	-2.13605	1.3444	-1.97047	0.768743
mmu-miR-1964-3p	-0.88958	0.345659	-0.788805	0.721595	2.42245	1.01278	3.19945	0.246084	-0.113146	0.27667	-0.792698	0.827331	-1.02456	1.3146	-0.455355	0.638308
mmu-miR-1966-5p	-3.52025	1.07737	-3.25702	0.589374	2.36075	0.317081	1.26468	0.19335	-3.56652	1.26798	-3.30615	1.04717	0.0613268	1.9019	1.27068	0.769324
mmu-miR-1967	-4.12095	0.312946	-3.76693	0.424324	3.89997	1.49881	4.57136	0.583427	-3.98849	1.05535	-4.02675	0.826439	2.22016	1.51824	2.83736	0.793655
mmu-miR-1969	-2.58863	0.53062	-3.15687	0.637658	-1.70364	0.776433	-2.46638	0.487974	-2.95845	0.261018	-2.33659	0.313847	2.14184	1.17123	2.69186	0.219444
mmu-miR-1971	-1.76895	1.4099	-0.446049	0.947753	3.95755	0.368579	3.67779	0.230171	-2.12082	0.784389	-3.09449	0.492442	-0.922129	1.90999	0.175624	0.634282
mmu-miR-1982-5p	2.36151	0.598436	2.96214	0.172796	8.08518	0.522333	7.48545	0.952356	2.08785	0.479184	2.3785	0.889426	4.18586	0.969481	4.68766	0.411502
mmu-miR-199a-3p	5.41436	0.564071	5.80535	0.608411	1.47193	1.43825	2.00529	0.654751	2.06859	0.102995	2.17377	0.110097	2.13198	0.408632	2.10691	0.110493
mmu-miR-199a-5p	3.94096	0.623292	4.31327	0.54905	0.680928	0.797538	0.954546	0.165141	1.52636	0.405314	1.36808	0.12709	1.46909	0.32581	1.37559	0.303885
mmu-miR-199b-5p	3.12203	0.590969	3.87722	0.655945	0.465949	0.621795	0.936197	0.2048	1.55616	0.147665	1.44037	0.158419	1.16359	0.476624	1.10064	0.190781
mmu-miR-19a-3p	3.94958	0.551314	5.05587	0.520081	0.485124	0.547796	1.8747	0.643348	0.191758	0.540306	0.276759	0.461405	-0.34057	1.02402	-0.425303	0.645791
mmu-miR-19b-3p	7.05468	0.413521	7.7697	0.469496	3.79516	0.872098	4.71123	0.310402	1.22557	0.344388	0.719178	0.386046	0.681194	0.419822	0.515483	0.0441197
mmu-miR-200a-3p	2.6246	0.483521	3.3004	0.289389	-0.349832	0.997802	0.537158	0.133415	-0.116665	0.346829	-0.259803	0.36604	-0.670019	0.645582	-0.886637	0.983819
mmu-miR-200a-5p	-3.13158	0.799751	-2.21061	1.26209	1.30462	0.731803	0.351385	0.127235	-1.08659	0.571259	-3.27465	0.527054	-1.91468	1.84751	-1.24478	0.811873
mmu-miR-200b-3p	2.41161	0.269383	2.86266	0.34265	-1.06235	1.34024	-0.450996	0.346572	1.21141	0.627123	0.584903	0.720937	0.649962	0.915375	0.704279	0.829057
mmu-miR-200b-5p	-4.46818	0.490615	-4.48301	0.437109	0.96993	1.56827	-0.22956	0.229442	-3.83435	0.643268	-4.94425	0.471391	-0.946237	1.63107	-0.229964	0.54863
mmu-miR-202-3p	4.3397	0.318676	4.60479	0.407293	5.36627	0.241501	4.33266	0.403572	1.85139	0.387353	1.88217	0.583987	2.86091	0.987928	3.01945	0.920744
mmu-miR-203-3p	4.71778	0.291287	4.95342	0.153838	0.695412	0.53898	0.89786	0.160892	0.857904	0.345523	0.853276	0.334822	0.751451	0.762348	0.786936	0.824703
mmu-miR-206-3p	-3.9105	0.624446	-3.89903	0.379782	0.778679	1.03602	2.49756	0.734497	-2.68683	1.03003	-5.05485	0.179121	-3.25734	1.88185	-1.32044	0.896385
mmu-miR-207	2.0627	0.0301851	1.99661	0.0451699	2.35331	0.34403	4.21543	0.160868	2.72013	1.08996	1.9588	0.509975	1.96468	0.0942584	1.93765	0.0823199
mmu-miR-208a-5p	0.801289	0.577204	1.245	0.263379	2.09018	1.49878	3.06881	0.0450651	-2.77881	1.78699	-2.49159	1.31596	0.185167	1.3186	0.702243	0.991122
mmu-miR-20a-5p	5.95772	0.511274	6.32853	0.464803	1.9204	1.95286	3.1669	0.893865	1.46503	0.137193	1.67246	0.557996	1.76104	0.27937	1.80589	0.286921
mmu-miR-20b-5p	4.96604	0.520317	5.33304	0.485234	1.38442	1.6502	2.33741	0.781666	1.03644	0.114013	1.39694	0.317653	1.01991	0.157547	0.943993	0.427426
mmu-miR-210-3p	1.70427	0.239901	1.98685	0.203254	0.480703	0.0298594	0.178504	0.16807	-3.36158	0.497801	-2.65062	0.969598	-0.631489	1.2668	-1.16235	0.51914
mmu-miR-211-3p	4.19348	0.262049	4.12346	0.581144	9.79222	0.228894	9.66794	0.0776431	4.15259	0.403254	4.28504	0.586022	8.42503	1.21202	8.89014	0.506125
mmu-miR-211-5p	1.79064	0.0962097	1.79166	0.0882233	0.446858	0.576003	0.920237	0.124369	2.52128	0.32292	1.8695	0.299215	1.80819	0.427084	1.67002	0.477583
mmu-miR-212-3p	5.78313	0.747209	7.14941	0.0967051	5.69595	1.08983	4.69856	0.581573	-0.50807	0.954164	-0.583295	0.352067	-0.952521	0.666369	-0.348473	0.341795
mmu-miR-2137	4.85255	0.0776369	5.04296	0.217184	9.61426	1.09661	7.76081	0.455013	4.91003	0.418021	5.16791	0.807868	5.4594	0.772078	5.91236	0.374941
mmu-miR-214-3p	1.98317	0.514305	2.4341	0.857534	0.374919	0.219273	0.687341	0.317052	0.984735	0.423362	1.20387	0.681316	1.27881	0.363793	1.60167	0.159878
mmu-miR-214-5p	-0.795047	0.326188	-0.85604	0.442805	-0.921946	0.857172	2.13316	0.704858	-1.20304	0.58141	-0.704665	0.37043	-1.68234	1.13722	-2.14466	1.28638
mmu-miR-2183	1.68073	0.00605883	1.65148	0.0719206	2.38202	0.335725	2.78536	0.0610204	2.27292	0.19823	2.07074	0.0791733	1.8583	0.0810266	1.96035	0.158686
mmu-miR-219a-5p	2.31932	0.813955	3.80654	0.32555	0.629065	0.615694	1.20889	0.512978	0.636565	0.285087	0.836988	0.198461	0.311603	0.429671	-0.297543	0.777764
mmu-miR-21a-3p	0.955227	0.405278	1.65315	0.660937	-1.41918	0.58268	-1.07777	0.208553	-2.43169	1.14721	-4.08984	0.411403	-2.61795	0.788195	-3.25095	0.37232
mmu-miR-21a-5p	11.4001	0.332541	11.6388	0.209762	8.62752	0.863254	8.89988	0.355764	4.42081	0.40091	4.66306	0.392868	4.8949	0.0861652	4.8101	0.466598
mmu-miR-22-3p	9.87438	0.188291	10.0145	0.21702	7.36629	1.10603	8.04381	0.518085	7.13564	0.0660453	7.4685	0.595872	7.27231	0.117789	7.4584	0.282784
mmu-miR-22-5p	4.51258	0.329678	4.75408	0.293609	0.62295	1.69723	1.30396	0.501932	1.08322	0.352878	1.46063	0.231771	1.68765	0.184012	1.67056	0.463508
mmu-miR-221-3p	4.26892	0.401382	4.39714	0.273131	0.983656	0.415891	1.13181	0.223058	2.25849	0.205608	2.68675	0.55395	2.76462	0.393926	2.71929	0.623101
mmu-miR-222-3p	1.98696	0.0744084	2.11028	0.117731	1.17228	0.193619	0.485399	0.355081	0.894078	0.572388	1.15655	0.143301	1.05023	0.111342	0.841685	0.405712
mmu-miR-223-3p	5.40968	0.422489	5.59934	0.507281	2.50553	0.834313	2.70285	0.157822	2.75184	0.481599	3.29575	0.0905909	2.98018	0.179158	2.98933	0.0485411
mmu-miR-23a-3p	7.62167	0.486624	7.77383	0.519882	4.6434	0.756469	4.43291	0.30941	5.17564	0.121238	5.47737	0.365202	5.69209	0.284099	5.59084	0.302252
mmu-miR-23b-3p	7.60182	0.27742	7.69803	0.198087	3.20449	0.980981	3.32775	0.406431	5.39752	0.352302	5.71366	0.347982	5.88432	0.0903559	5.83768	0.383812
mmu-miR-24-2-5p	1.90425	0.326907	2.27558	0.330697	-1.89073	0.472427	-2.04235	0.834216	-3.49211	0.728884	-3.41733	0.492891	-3.30928	0.490513	-3.70135	0.659963
mmu-miR-24-3p	7.54914	0.36161	7.72371	0.3322	4.14481	0.723692	4.38474	0.0971472	4.44297	0.250058	4.76395	0.26229	4.86048	0.117285	4.85481	0.271465
mmu-miR-25-3p	5.28466	0.371762	5.4247	0.294211	2.81901	0.321934	2.62639	0.309917	2.98363	0.521189	3.47751	0.289569	3.51184	0.0904377	3.54122	0.315496
mmu-miR-26a-5p	9.03891	0.404517	9.15601	0.311366	5.43869	1.71513	6.13411	0.787047	6.01184	0.348149	6.30415	0.256694	6.36547	0.186157	6.41804	0.344684
mmu-miR-26b-5p	8.20477	0.494026	8.34033	0.473955	5.11495	1.69862	5.82489	0.749492	4.73159	0.28449	4.91686	0.500818	5.1062	0.0755953	5.06838	0.488889
mmu-miR-27a-3p	6.63076	0.486863	6.8421	0.533348	4.36405	1.01684	4.32328	0.522181	2.12157	0.0983806	2.1676	0.121997	2.02593	0.325836	1.97938	0.260206
mmu-miR-27b-3p	6.62056	0.294418	6.76845	0.152853	4.26819	0.834266	4.33584	0.273977	3.71731	0.585333	3.8476	0.441951	4.04285	0.276204	3.86214	0.624021
mmu-miR-2861	4.35776	0.0846922	4.24467	0.406852	10.3375	0.951885	10.8882	0.217091	4.64732	0.419596	4.81894	0.651428	6.13997	1.0336	6.55109	0.507466
mmu-miR-28a-3p	-2.07309	0.408856	-2.38414	0.827201	1.74321	0.915658	0.36698	0.39324	-4.49417	0.256188	-4.03738	0.940279	-0.932351	1.81482	-0.937699	0.975167
mmu-miR-28a-5p	2.36232	0.257911	2.76411	0.408893	-0.954804	0.776643	-0.342059	0.227968	0.564966	0.0899649	0.693925	0.434291	0.704961	0.144861	0.18356	0.839722
mmu-miR-28c	1.88851	0.0685699	1.96402	0.116359	-1.78947	0.909316	-1.36586	0.404035	-0.675359	0.0716255	-0.05715	0.375896	0.101045	0.313656	-0.181403	0.522183
mmu-miR-290a-3p	2.55729	0.283483	2.2155	0.757399	2.58581	0.459448	2.78614	0.132899	2.67834	0.265106	3.02892	0.0736649	2.36489	0.839458	2.47734	0.410352
mmu-miR-290a-5p	1.5612	0.0986905	2.13536	0.191352	6.10731	0.77615	5.08197	0.402058	0.33606	0.624583	0.0688854	0.549461	1.34279	0.815179	1.95276	0.275613
mmu-miR-290b-3p	2.56174	0.087637	2.20835	0.269288	4.53009	0.329868	4.72863	0.0155247	2.12614	0.245062	2.21504	0.270541	2.64864	0.596369	2.96588	0.257691
mmu-miR-291a-5p	-0.669901	0.366903	-1.27419	0.748437	2.43556	1.63331	3.36269	0.268156	-0.368766	0.166232	0.169848	0.301742	1.24232	1.05533	1.53976	0.265467
mmu-miR-291b-5p	2.05696	0.0809792	2.06202	0.196646	2.85939	0.26849	2.98272	0.0857857	2.29263	0.0761594	2.61352	0.184627	2.63158	1.1767	3.24478	0.153554
mmu-miR-292a-5p	-1.40483	0.489164	-1.80651	0.819576	2.20126	0.934426	2.96227	0.343875	-0.658552	1.95058	-0.860705	0.840809	2.7559	1.42213	3.21257	0.787666
mmu-miR-292b-3p	2.05623	0.462726	2.54334	0.0629714	4.50692	0.367987	4.78254	0.0152773	2.0933	0.155201	2.36213	0.569513	2.79349	0.696169	3.09465	0.204259
mmu-miR-294-3p	1.28944	0.146414	1.42968	0.215778	0.761578	0.269012	2.80773	0.657758	2.38689	0.423825	1.7697	0.156021	1.27137	0.581067	1.1048	0.134032
mmu-miR-294-5p	-2.04958	0.832249	-1.87055	0.462757	2.37879	2.31136	3.83222	0.319773	-1.04085	0.102757	-1.63317	1.45808	0.5161	1.42627	1.00282	0.129139
mmu-miR-295-5p	0.573113	1.27275	1.5196	0.320757	0.0960046	0.388871	-0.603915	0.240827	-0.496807	0.87515	-1.60014	1.35475	2.99898	1.51799	3.84115	0.45294
mmu-miR-296-5p	3.65153	0.124925	3.90597	0.241084	7.16294	0.276506	7.18817	0.0520148	3.15793	0.275673	3.41956	0.292738	4.7445	0.78315	5.11025	0.392646
mmu-miR-297c-5p	-1.00801	0.16101	-1.00109	0.11448	-0.6776	0.750318	2.47191	0.708529	-0.691186	0.844518	-0.569307	1.0351	-0.825271	0.992646	-1.21155	0.64232
mmu-miR-298-5p	1.53161	0.655353	1.88402	0.676166	2.1059	0.5124	2.38126	0.120331	1.98355	0.428982	1.9775	0.395657	1.96915	0.624865	1.89775	0.518816
mmu-miR-29a-3p	9.80001	0.442021	10.0443	0.430059	6.52908	1.38344	6.95917	0.598367	6.47831	0.260656	6.814	0.310862	6.81466	0.219292	6.89021	0.343515
mmu-miR-29b-3p	8.15351	0.665473	8.8949	0.551432	3.84721	1.87649	5.24916	0.799452	1.28189	0.164322	1.43625	0.449347	1.12925	0.22134	1.08136	0.509345
mmu-miR-29c-3p	8.68423	0.445077	9.14301	0.403875	4.95426	1.54585	5.78662	0.685144	3.51064	0.197474	3.73215	0.317077	3.77682	0.140577	3.77602	0.439056
mmu-miR-29c-5p	2.54887	0.555124	2.71539	0.526946	0.377928	0.78353	0.649236	0.0621841	1.84702	0.172769	1.8678	0.216824	1.74651	0.263439	1.55779	0.32627
mmu-miR-300-3p	0.505955	0.185559	0.359391	0.260937	1.88006	0.838179	0.673199	0.427325	0.50481	0.165772	0.406467	0.202893	0.875775	0.169941	0.807784	0.236128
mmu-miR-301a-3p	1.31825	0.474235	2.14021	0.198382	-1.86782	0.214415	-1.10426	0.260169	-0.116926	0.43297	0.000689872	0.126867	-0.252361	0.302941	-0.689767	0.627224
mmu-miR-3057-5p	-1.83125	1.16685	-2.30206	0.608618	1.34868	0.5585	0.748626	0.205853	-1.33241	0.311918	-1.59144	1.13973	3.15774	1.23429	3.73327	0.371091
mmu-miR-3058-3p	1.16624	0.368992	1.82625	0.391529	5.36025	0.210278	5.32051	0.248877	-1.54808	1.47452	-1.77848	2.61645	2.43846	1.33335	3.19589	0.424483
mmu-miR-3058-5p	0.92017	0.581018	1.22975	0.482664	2.39138	0.168494	1.25868	0.607397	-2.21829	1.15778	-1.08633	0.26939	-0.756743	0.64525	-1.15975	0.98832
mmu-miR-3059-3p	-4.63951	0.437615	-3.74384	0.536969	2.19114	0.360621	1.10907	0.223935	-4.84009	0.206711	-4.73682	0.930925	-0.413865	1.96484	0.831307	0.910709
mmu-miR-3061-3p	-0.176669	0.139821	0.00263407	0.534883	1.30671	0.436647	1.11375	0.456307	0.984015	0.356555	0.00244168	0.559146	0.966348	0.566548	1.13203	0.1285
mmu-miR-3061-5p	-0.564933	0.869925	-1.37556	0.251057	2.51165	2.13305	3.04051	1.24467	-0.336147	0.877592	-0.402714	0.887068	2.04472	1.05181	2.49476	0.231104
mmu-miR-3064-5p	-2.95516	0.527277	-4.16325	0.427212	-1.85772	1.63063	1.25179	0.821353	-3.31642	0.761554	-3.81262	0.974563	-4.54859	0.42961	-4.36274	0.28366
mmu-miR-3065-3p	-1.27296	0.170547	-0.921051	0.833219	3.32197	0.898519	3.12072	0.573166	-1.10764	1.25618	-0.826735	0.130056	-0.0505427	0.755399	0.149901	0.569486
mmu-miR-3067-3p	0.0436889	0.532737	-0.0894934	0.295313	5.21106	0.133426	4.60968	0.187527	-0.36205	0.702475	0.443179	0.88961	1.5823	1.07918	2.26243	0.529024
mmu-miR-3068-3p	1.70367	0.348543	1.95059	0.269974	0.0346748	0.78403	-0.0452841	0.479225	0.994958	0.353793	1.22305	0.204329	0.879603	0.103383	1.00098	0.436607
mmu-miR-3069-3p	3.16595	0.283631	3.27597	0.388781	-0.872107	0.33821	-0.680614	0.140198	3.0225	0.182519	3.02991	0.262733	3.13145	0.375286	2.99647	0.211814
mmu-miR-3070-2-3p	0.554874	0.942678	1.18593	1.06276	2.73436	1.14497	2.39895	0.25841	-2.57911	1.12123	-2.16789	0.544854	-0.973048	2.19625	0.345881	0.8367
mmu-miR-3070-3p	-1.18977	1.21988	0.211152	0.455182	2.1312	0.968113	0.835434	0.3514	-3.1989	0.430173	-3.11767	0.0971012	-1.9299	1.56995	-0.654634	0.974661
mmu-miR-3070-5p	-1.78209	0.808517	-2.19359	1.10994	1.80336	0.194759	1.19307	0.405808	-0.787868	1.49809	-2.43677	1.03411	-1.60639	0.886251	-0.714045	0.264773
mmu-miR-3071-3p	-1.21932	0.921155	-2.16097	0.629507	1.82959	1.01744	2.09344	0.303813	-1.22994	0.659408	-1.08755	1.20532	-1.10886	0.664765	-1.71861	0.526868
mmu-miR-3072-5p	3.27739	0.156342	3.37174	0.0397337	7.34002	0.384359	6.88259	0.111439	3.20983	0.406407	3.4355	0.778226	4.07926	0.776151	4.52547	0.337954
mmu-miR-3073a-5p	-1.97474	1.05986	-3.26506	0.175045	1.48541	0.271609	1.30812	0.134068	-3.08077	1.37333	-3.15031	0.911297	-2.28812	1.56347	-1.91263	0.687967
mmu-miR-3075-5p	-0.722992	0.50303	-1.89875	1.29609	3.91679	0.658911	2.81103	0.261836	-0.951997	1.37499	-1.02896	1.04146	2.2454	1.13715	2.609	0.669586
mmu-miR-3076-5p	0.0435557	0.110899	0.146568	0.303074	3.12739	1.03638	1.97594	0.145098	0.784964	0.131279	0.400496	0.302195	1.77633	0.959638	2.22973	0.199624
mmu-miR-3077-5p	0.52768	0.195956	0.540126	0.171423	7.0655	1.33598	7.90494	0.121944	0.346909	0.740478	0.497461	0.761421	4.18021	1.35408	4.77155	0.600684
mmu-miR-3081-5p	4.3364	0.109693	4.15707	0.319407	9.14041	0.497362	8.27226	0.630636	4.5882	0.44512	4.72457	0.670124	6.36823	1.01178	6.89359	0.268534
mmu-miR-3082-5p	2.84428	0.25305	3.17022	0.50928	7.19792	0.278505	9.57866	0.454967	4.51871	0.823402	3.22203	1.03928	4.1725	0.272777	4.35082	0.549302
mmu-miR-3085-3p	3.39517	0.15315	3.41312	0.015434	3.86	0.299454	3.97726	0.0369817	3.26328	0.21932	3.67186	0.0608083	3.4171	0.138551	3.46794	0.0510332
mmu-miR-3085-5p	-3.81576	0.646061	-3.87312	0.485387	1.5633	0.516742	0.819889	0.481322	-3.86797	0.439941	-3.75982	0.419373	-1.37345	2.33735	-0.150396	0.600558
mmu-miR-3089-5p	-4.70091	0.179214	-4.25336	0.473183	1.95575	0.287904	1.55524	0.576174	-5.1705	0.340451	-4.5322	0.342849	-4.45231	0.494563	-4.39313	0.229152
mmu-miR-3091-5p	-1.1713	2.04529	-0.914073	1.67108	3.68898	0.792334	4.36206	0.540237	-3.60401	0.547871	-2.65375	2.09129	3.22956	1.74883	4.12339	0.766504
mmu-miR-3092-3p	3.33377	0.163337	3.23118	0.102713	3.11101	0.435061	3.73809	0.285051	3.05115	0.636126	3.69008	0.064267	3.28284	0.239874	3.39067	0.0428274
mmu-miR-3093-3p	-2.9711	0.38978	-2.76398	1.119	3.16496	0.164211	2.39072	0.32862	-2.05912	1.33089	-1.73429	0.680618	0.689086	1.00658	1.50784	0.294326
mmu-miR-3095-3p	3.17617	0.503601	2.45079	0.762772	8.02586	0.692325	7.68347	0.352328	2.48843	0.702695	2.87805	0.809294	5.77443	1.44108	6.51255	0.766511
mmu-miR-3098-3p	-0.26436	0.561753	0.532911	0.264518	1.25481	0.488935	3.4827	0.576594	1.45067	0.316444	0.387567	0.433398	-0.428945	0.590987	-0.208694	0.537312
mmu-miR-3098-5p	4.37714	0.117104	4.09679	0.161363	6.61657	0.136733	6.15708	0.131169	4.66789	0.315492	4.93601	0.629261	7.29128	1.11512	7.76191	0.383764
mmu-miR-3099-3p	-1.76421	2.23254	-1.21661	1.8258	5.53533	1.47331	4.55242	0.615191	-3.7113	1.42577	-3.2729	1.26799	0.845542	1.02054	1.63065	0.280607
mmu-miR-30a-3p	4.84099	0.448895	4.97327	0.331455	0.470741	0.727346	0.97464	0.228734	1.97254	0.29284	2.22058	0.0831334	2.02549	0.0609117	2.00708	0.358023
mmu-miR-30a-5p	8.70878	0.436558	8.94557	0.342446	6.08269	0.534068	6.10731	0.423575	5.35164	0.155592	5.6357	0.308061	5.68755	0.0696332	5.70984	0.319808
mmu-miR-30b-5p	7.52911	0.289977	7.72987	0.213372	3.40712	0.560313	3.83814	0.362227	2.18744	0.223077	2.34723	0.163432	2.3657	0.115824	2.34287	0.314332
mmu-miR-30c-1-3p	0.897268	0.351353	0.876583	0.40499	2.63315	1.11692	3.38781	0.173769	0.592259	0.504739	0.536094	0.521836	2.87544	0.909344	3.35801	0.37892
mmu-miR-30c-2-3p	2.43571	0.6646	2.80492	0.606793	1.5706	0.28027	1.01183	0.202038	1.88743	0.220814	1.80514	0.378231	2.00833	0.0233013	1.88351	0.118711
mmu-miR-30c-5p	8.23541	0.369439	8.36744	0.257245	4.50336	0.207981	4.62034	0.444537	4.17757	0.526082	4.53969	0.334171	4.71836	0.119938	4.70179	0.401565
mmu-miR-30d-5p	5.72086	0.277887	5.90977	0.201828	3.74518	0.238958	3.45818	0.247952	3.93736	0.229125	4.11377	0.13286	4.14613	0.0742446	4.14415	0.1781
mmu-miR-30e-3p	4.00793	0.378991	4.08568	0.275857	-0.694955	1.00266	-0.0513167	0.35497	0.941652	0.336742	1.07545	0.350693	1.19954	0.108995	1.09857	0.731445
mmu-miR-30e-5p	6.7416	0.371182	7.35364	0.273881	3.88404	0.390064	4.42335	0.390669	1.69119	0.321348	1.89613	0.125067	1.92104	0.24125	1.91516	0.249499
mmu-miR-31-3p	2.75916	0.79042	3.30998	0.212928	-0.546973	0.934164	-0.239243	0.156954	0.296568	0.380616	0.582082	0.162362	0.253302	0.557406	0.0902707	0.329162
mmu-miR-31-5p	5.29992	0.472862	5.3821	0.377393	1.45199	1.26053	1.53199	0.86587	2.82259	0.422103	3.42054	0.276374	3.28974	0.234846	3.32485	0.273824
mmu-miR-3100-3p	1.91406	0.18805	2.05851	0.278754	0.784952	0.452069	1.04582	0.330073	2.13685	0.214782	2.15983	0.00295915	2.17053	0.255268	1.96655	0.259202
mmu-miR-3102-3p	1.48784	0.323456	1.33961	0.30147	4.67771	1.43181	4.36647	1.57672	1.97397	0.331479	2.14366	0.766413	2.8653	1.0197	3.34882	0.295148
mmu-miR-3102-3p.2-3p	1.89044	0.138503	1.83945	0.0361798	3.01479	0.263597	3.38729	0.229817	2.09218	0.216286	2.32975	0.0821492	2.03962	0.266002	2.20379	0.104883
mmu-miR-3102-5p	4.38024	0.47557	4.41451	0.686699	10.2863	0.379214	9.01804	0.693341	4.17365	0.533515	4.08865	0.436868	5.93273	0.883795	6.27216	0.328389
mmu-miR-3102-5p.2-5p	2.17829	0.156731	2.05629	0.100333	6.67063	0.404586	5.60022	0.277061	2.08241	0.482286	2.27892	0.864015	4.28388	1.08646	4.85696	0.38892
mmu-miR-3104-3p	1.91822	0.19987	1.84168	0.136049	2.70398	0.35337	2.94856	0.0496355	1.85563	0.196157	2.23574	0.129985	2.04502	0.252456	1.91824	0.267367
mmu-miR-3104-5p	-1.47508	0.75769	-1.28221	0.338343	2.68888	0.453584	2.30813	0.386926	-0.729732	0.58433	-0.890687	0.309606	1.17398	1.12157	1.78289	0.438765
mmu-miR-3106-5p	0.253368	0.365548	0.0761579	0.619558	1.30826	0.977321	0.782903	0.613232	0.582048	0.240613	1.54402	0.403946	2.19905	0.45754	2.36415	0.183742
mmu-miR-3110-3p	-0.602614	0.48562	-0.116607	0.264743	4.02059	1.02952	2.85196	0.307431	-0.800566	1.40447	-1.57848	1.26174	1.41039	1.12122	2.10246	0.505103
mmu-miR-3110-5p	0.297034	0.166639	0.0560134	0.410059	1.05234	0.237613	0.976329	0.122867	0.58296	0.465547	0.393344	0.191727	0.519685	0.324289	0.66901	0.159529
mmu-miR-3113-5p	-1.42934	1.36596	-1.81358	1.72957	6.64569	0.231071	5.79612	0.376158	-2.28073	1.30144	-1.29652	0.830764	0.338521	1.19046	1.20578	0.538275
mmu-miR-3154	1.45008	0.225525	1.42213	0.266838	7.3289	1.63064	8.2475	0.371983	1.86489	0.390323	1.96437	0.520395	5.23822	1.4481	5.93642	0.578751
mmu-miR-32-3p	0.412037	0.295836	0.872038	0.0711267	2.65442	1.01784	5.95418	0.755908	2.7075	0.68762	0.925134	0.187513	0.788697	0.590543	0.578863	0.317563
mmu-miR-320-3p	2.07623	0.5601	3.1003	0.147412	5.10451	0.41623	4.23869	0.193376	-0.342988	0.88596	0.26117	0.882585	1.29233	0.681067	1.72889	0.430347
mmu-miR-322-5p	3.63582	0.447401	3.99867	0.334618	0.796398	0.377833	0.891127	0.426938	1.11555	0.0127148	1.39718	0.281318	1.08667	0.427016	1.03215	0.209673
mmu-miR-324-3p	1.91486	0.0554574	1.88951	0.247078	4.15439	1.16955	2.63943	0.132214	1.73725	0.171604	1.68903	0.0599764	1.86304	0.193709	1.95002	0.155997
mmu-miR-326-5p	0.730725	0.431505	0.285112	0.456637	0.991718	0.812022	0.886581	0.255576	0.753415	0.621173	0.798994	0.183301	2.25525	0.694817	2.2843	0.566077
mmu-miR-327	-3.79946	0.865759	-4.41007	0.36491	0.584019	0.236922	-0.319798	0.408757	-4.63693	0.322244	-4.20195	1.87553	-2.49136	2.07959	-1.36706	1.19782
mmu-miR-328-3p	1.79968	0.0906101	1.86967	0.0609807	1.24758	0.806365	2.80969	0.101745	2.23158	0.132151	2.16679	0.181525	1.87698	0.288678	1.87999	0.267357
mmu-miR-328-5p	0.40848	0.41316	0.581048	0.274543	6.77197	0.722806	6.21533	0.361043	0.306791	0.738623	0.186197	1.53754	3.4948	1.23025	4.23433	0.444379
mmu-miR-33-5p	1.68163	0.498594	2.45063	0.347672	-1.50174	0.347536	-0.428062	0.553974	-1.06077	0.456265	-0.993802	1.33366	-1.26071	1.0389	-0.983254	0.794225
mmu-miR-331-3p	3.8033	0.255188	4.04492	0.273059	0.958257	0.157212	0.78685	0.229875	3.64859	0.0391388	3.60593	0.320732	3.64443	0.266017	3.58807	0.25668
mmu-miR-335-5p	2.06593	0.514881	2.19367	0.724999	-0.7128	1.29983	-0.162339	1.08106	-1.09394	1.18806	-3.06873	1.00457	-2.63233	1.19548	-3.36986	0.92109
mmu-miR-338-3p	2.36241	0.47062	3.00534	0.580219	-0.219246	0.941559	0.52187	0.324572	0.780782	0.136773	0.924595	0.300805	0.689667	0.249178	0.384489	0.216467
mmu-miR-338-5p	-0.00497128	0.90185	0.00985768	0.877926	0.576279	0.28296	1.38253	0.201435	-0.81148	0.518082	-1.26867	0.364375	-2.0651	0.561539	-0.944911	0.325553
mmu-miR-339-3p	-1.83998	0.261115	-2.95009	1.39122	2.05712	0.776805	0.351462	0.201443	-3.06477	0.523871	-3.09365	1.11288	-0.648657	1.90397	0.244469	0.472417
mmu-miR-340-5p	3.37025	0.335911	3.781	0.270885	0.141103	0.841596	0.773991	0.444933	-2.27418	1.23352	-1.81401	1.25818	-2.15679	0.254697	-2.79236	1.44522
mmu-miR-341-3p	-0.410774	0.715852	-0.894314	0.637896	4.17925	1.09044	4.72139	0.257035	-0.0231122	0.594547	-0.391699	1.22312	2.16515	1.18219	2.73523	0.623185
mmu-miR-342-3p	4.30373	0.467995	4.43995	0.422069	1.66868	0.787126	1.58001	0.296222	2.94786	0.133406	3.34573	0.278596	3.31942	0.0894628	3.3693	0.282031
mmu-miR-344g-3p	-4.35425	0.316681	-4.65071	0.626289	3.16413	0.359768	3.29728	0.444387	-4.00746	0.872606	-4.06607	0.599518	-0.551975	2.10446	0.63622	0.719214
mmu-miR-344g-5p	-2.86087	1.31267	-3.78525	0.27459	1.13344	0.500484	0.943187	0.210923	-3.55878	1.56004	-3.40249	0.144495	-0.936024	1.56145	-0.367977	0.482049
mmu-miR-344i	1.08776	0.471131	2.15145	0.162613	5.36885	0.496141	5.1506	0.370174	-0.41877	0.617683	-0.0661156	0.413471	0.452829	0.664922	0.697267	0.619179
mmu-miR-345-3p	-3.3691	0.431345	-3.80351	0.322067	0.675066	0.734157	-0.34244	0.525858	-4.55952	0.27071	-4.03768	0.728001	-3.77463	1.45121	-3.69664	0.512192
mmu-miR-345-5p	4.51445	0.155962	4.76458	0.129394	3.35285	0.281693	3.38369	0.0771012	2.81702	0.518036	3.14452	0.393877	3.10423	0.189825	3.21017	0.228442
mmu-miR-346-5p	-1.22804	1.01193	-0.012859	0.118046	0.879761	0.194621	3.11323	0.356393	1.02488	0.309049	-0.386601	0.920498	0.0199731	0.324046	0.241952	0.28268
mmu-miR-3470a	3.57892	0.0190579	3.65995	0.170636	7.75979	0.608238	7.34064	0.247452	1.99888	0.287814	2.42283	0.863288	3.66656	0.752005	4.20045	0.436456
mmu-miR-3472	0.678059	0.258025	0.426699	0.228611	6.60498	1.5688	4.9512	0.80895	0.62443	0.0156201	0.760363	0.453511	4.90129	1.28825	5.44886	0.490179
mmu-miR-3473a	3.86358	0.309568	4.14342	0.374318	6.51354	0.959776	5.6798	0.509891	2.46798	0.219161	2.67846	0.515044	4.02887	0.876193	4.44064	0.431341
mmu-miR-3473b	6.68537	0.464771	6.8963	0.441225	9.16665	1.01114	8.22772	0.5497	5.17352	0.172326	5.44952	0.542985	6.63977	0.753949	7.08118	0.314025
mmu-miR-3473c	2.42128	0.373837	2.14029	0.359732	4.04521	0.363648	4.2604	0.0301313	2.37858	0.33117	2.82345	0.179294	2.85416	0.668884	3.14641	0.400387
mmu-miR-3473e	1.20217	0.500021	1.22572	0.411703	7.64551	1.20307	6.47487	0.70571	-1.39992	1.01711	-0.858471	1.62231	2.43084	0.835151	2.72737	0.347939
mmu-miR-3473f	1.09444	0.289737	1.32183	0.169793	7.68576	0.569548	6.76082	0.514819	-0.94721	1.46203	-0.68468	1.10507	0.478992	1.46988	1.31234	0.449708
mmu-miR-3473g	6.98733	0.300535	7.26764	0.40113	9.20851	0.663153	7.9407	0.369386	4.74703	0.265878	4.93685	0.449732	5.99855	0.911387	6.34866	0.449463
mmu-miR-3474	-1.55344	2.14683	1.25055	0.176181	4.45308	0.548385	3.2853	0.653455	-4.77519	0.0847476	-4.46079	0.597461	-3.77449	1.1913	-3.40157	1.01722
mmu-miR-3475-5p	2.94038	0.0995848	2.82887	0.0584054	3.57357	0.30658	3.77556	0.0499956	2.45954	0.542006	3.21185	0.0666856	2.99977	0.277053	3.14602	0.1265
mmu-miR-34a-5p	4.55798	0.794375	4.89151	0.719327	1.60365	1.5903	2.21013	0.824249	2.50146	0.236477	3.05494	0.751964	3.0625	0.790916	3.01085	0.699606
mmu-miR-34c-3p	-0.253665	0.216777	-0.884523	0.104427	1.50784	1.07614	0.363787	0.124271	-0.434883	0.657386	-0.713519	0.712683	-0.150549	0.242419	-0.44993	0.0878154
mmu-miR-350-3p	4.08487	0.282244	4.26432	0.283297	1.03799	0.384751	1.04717	0.260042	1.97322	0.351691	1.87214	0.0999048	1.77243	0.282615	1.58532	0.323084
mmu-miR-351-3p	-0.46077	0.558103	-1.89581	1.18013	6.72569	1.27873	4.34012	0.890362	-3.2246	0.459905	-2.47176	1.46887	-1.0472	1.51743	-0.713551	0.625439
mmu-miR-3535	1.35336	0.469133	1.45081	0.125472	4.12196	0.252651	3.96912	0.572128	1.15569	0.296608	1.30048	0.569473	0.993537	0.10953	1.10692	0.138874
mmu-miR-3544-3p	2.49441	0.561086	2.68933	0.0806559	2.18883	0.488373	2.42439	0.127267	2.91496	0.199433	3.21002	0.0372651	2.80824	0.216612	2.89913	0.148031
mmu-miR-3547-3p	1.75739	0.0657229	1.80633	0.158988	1.95155	0.32457	2.07881	0.0318619	1.89822	0.183436	2.21069	0.0587878	1.87581	0.257085	1.85029	0.102136
mmu-miR-3547-5p	-0.480205	0.851327	-1.23095	0.5663	5.83171	0.198339	5.58384	0.114336	0.0118855	0.650543	-1.21587	2.22749	4.98299	1.15152	5.61055	0.607368
mmu-miR-3572-5p	-0.679527	0.231871	-0.850294	0.699914	4.83765	0.324264	4.33022	0.268221	-0.46078	0.714818	-0.257642	1.07085	3.32577	1.47621	4.19984	0.733361
mmu-miR-361-5p	4.14242	0.352445	4.33372	0.185502	0.982527	0.398577	0.956758	0.220703	1.86274	0.368422	2.12447	0.480327	2.22769	0.30809	2.23508	0.570603
mmu-miR-3618-5p	0.284723	0.405011	-0.0300876	0.128163	0.828954	1.10092	1.83224	0.554457	-0.190392	0.455272	0.156081	0.350523	-0.143129	0.474536	-0.618862	0.431806
mmu-miR-362-3p	3.30592	0.236139	3.68055	0.322697	0.162517	1.23854	0.768567	0.142516	0.718906	0.48538	0.640909	0.313613	0.28002	0.263438	0.209856	0.246232
mmu-miR-3620-3p	3.5634	0.151587	3.52077	0.0702716	3.16113	0.365185	3.3297	0.0624703	3.67802	0.102868	4.00453	0.0685872	3.65523	0.161794	3.75168	0.0987764
mmu-miR-3620-5p	2.04182	0.154318	2.54959	0.464661	8.10076	1.16851	8.5636	0.295682	2.04161	0.540681	2.33411	0.726328	5.0905	0.799544	5.67435	0.358822
mmu-miR-365-1-5p	-4.14245	0.34802	-4.31292	0.749197	1.75507	1.01305	2.44231	0.448903	-4.15596	0.594337	-5.05248	0.388004	0.455808	2.5491	1.87619	0.821416
mmu-miR-365-3p	6.28112	0.292147	6.39434	0.270446	3.76697	1.04234	4.38541	0.200669	5.09225	0.349981	5.09073	0.53807	5.35288	0.168468	5.29433	0.518459
mmu-miR-370-3p	2.42559	0.588634	1.89585	0.339771	6.68634	0.480815	6.88635	0.218384	2.54536	0.564114	2.57275	0.903942	3.92858	1.01061	4.38632	0.468372
mmu-miR-374c-5p	2.9033	0.578406	3.03223	0.459173	-1.43152	1.04827	-1.3291	0.504901	0.448879	0.271652	0.787928	0.0546369	0.190833	0.279778	-0.0148461	0.612335
mmu-miR-375-5p	1.08394	0.132603	1.00289	0.177522	0.775114	0.315634	0.958152	0.0205074	1.38692	0.383103	1.42352	0.16013	1.07816	0.157772	0.904357	0.125284
mmu-miR-376b-3p	-0.275728	0.672592	1.44816	0.506008	-2.39918	0.265535	-3.06493	0.140698	3.09341	1.09336	-0.607745	0.355709	-0.270461	0.868816	-1.36613	0.984053
mmu-miR-378a-3p	5.99924	0.225395	5.87979	0.0305126	5.50409	0.720748	4.32149	0.170916	4.66418	0.134631	5.03439	0.277643	4.99048	0.129318	4.98476	0.350543
mmu-miR-378a-5p	3.0982	0.199202	3.13046	0.11346	-0.552152	1.56729	0.201675	0.514487	1.89738	0.263375	2.21689	0.0838521	2.15328	0.279548	1.86079	0.150232
mmu-miR-378b	5.44576	0.321212	5.54773	0.203468	2.63707	0.494686	2.32261	0.421241	3.33215	0.246276	3.80862	0.494892	3.99459	0.167856	3.80402	0.610003
mmu-miR-378c	2.48667	0.364022	2.49374	0.160844	1.19605	0.426825	0.806262	0.283887	-0.0254742	0.251277	0.2002	0.522615	0.450518	0.220541	0.34276	0.754922
mmu-miR-378d	5.9263	0.305788	5.98188	0.186771	3.8616	0.585329	3.27127	0.236847	4.20812	0.239531	4.5205	0.340506	4.88837	0.220911	4.87606	0.40052
mmu-miR-3960	6.65798	0.165427	6.61024	0.432665	12.3582	0.490333	12.8921	0.398895	6.75091	0.316824	6.90382	0.43902	11.3452	1.3204	11.7575	1.0569
mmu-miR-3963	14.4524	0.698329	15.5929	0.10246	13.1178	1.61747	11.6601	0.474615	11.2878	0.258455	11.3639	0.0712738	11.2937	0.238017	11.2976	0.0115984
mmu-miR-3968	12.032	0.813766	13.329	0.120133	6.01755	0.0609046	7.27708	0.505752	4.69372	0.143074	4.71059	0.162719	4.70013	0.166045	4.65204	0.189797
mmu-miR-3971	0.170499	0.29431	0.337192	0.151472	0.999303	0.553367	1.13354	0.361816	0.679029	0.40528	0.348911	0.537317	0.407586	0.51774	0.434939	0.0811999
mmu-miR-423-3p	1.18983	0.142887	0.812444	0.0844535	0.895438	0.915723	1.49087	0.120721	1.50509	0.482962	1.66713	0.789246	2.51796	1.15758	3.0454	0.535237
mmu-miR-423-5p	2.93422	0.567129	3.18687	0.155823	2.25146	0.524955	1.4237	0.244775	2.49121	0.147625	2.98585	0.618921	3.12746	0.051	3.22328	0.35949
mmu-miR-425-5p	3.77619	0.274511	3.91499	0.242187	0.782142	0.612046	0.811889	0.23048	1.77979	0.458747	2.15916	0.127777	2.0037	0.29276	1.85036	0.190211
mmu-miR-429-3p	1.86023	0.188126	2.07555	0.432136	-0.697764	0.668946	-0.167415	0.231444	0.982225	0.192382	0.538467	0.150976	0.286507	0.596951	0.499234	0.372075
mmu-miR-431-5p	-1.15489	0.842987	-1.57335	0.292196	1.10302	0.827194	1.21398	0.252449	-1.13646	0.693435	-0.844949	0.124772	-1.39864	0.482859	-1.1022	0.317377
mmu-miR-432	-0.0406576	0.516061	-0.838761	0.458887	3.7445	1.57246	1.16416	0.807925	-1.06333	0.889679	-0.0907372	1.45336	4.25718	1.23379	5.03903	0.392748
mmu-miR-433-5p	0.648354	0.445636	0.783648	0.230254	1.42992	0.289981	0.544279	0.202129	1.20371	0.26555	1.05127	0.235774	2.11181	0.824097	2.53338	0.117959
mmu-miR-449a-3p	-0.514375	0.229113	-0.673562	0.135079	2.1917	1.18128	2.93586	0.208774	-0.386761	0.208021	-0.0765604	0.257035	-0.22508	0.419147	0.0959377	0.165082
mmu-miR-450a-2-3p	1.16319	0.282011	1.07727	0.165432	1.33829	1.09388	1.45858	0.316966	1.71141	0.460621	1.84458	0.529502	2.44667	0.328813	2.62268	0.124379
mmu-miR-451a	8.64518	0.403869	8.91692	0.443633	6.03098	0.496224	6.29471	0.185924	3.0549	0.672701	3.42705	0.24637	3.54861	0.183124	3.498	0.382053
mmu-miR-452-5p	1.23259	0.338365	1.34107	0.869594	5.76799	0.700729	4.46348	0.626899	3.26754	0.61535	1.31032	0.466192	4.47048	1.47693	5.12074	0.47948
mmu-miR-455-3p	3.2205	0.598205	3.45887	0.264963	0.241837	1.1888	-0.783829	0.746051	2.73742	0.315189	3.21878	0.800803	3.19566	0.506039	2.94386	0.806833
mmu-miR-455-5p	1.92518	0.140746	2.91162	0.126702	0.0776793	0.233439	0.357252	0.0676604	0.0926114	0.852454	-0.103499	0.316433	-0.00310752	0.856784	-0.0627468	0.744818
mmu-miR-466c-5p	-1.16205	0.563533	-0.332765	0.0813693	0.429844	1.4562	4.13858	0.616691	-0.0742792	0.559546	-0.641529	0.942589	-1.27828	0.901959	-1.19255	0.654068
mmu-miR-466f-3p	2.55017	0.224454	2.4728	0.0766413	4.90081	0.913455	4.65265	0.54798	4.09371	0.723321	2.54994	0.574516	4.03612	0.976165	4.52024	0.337206
mmu-miR-466f-5p	-2.56984	0.693109	-2.51274	0.592784	-0.280362	1.27728	3.03092	0.540377	-1.06625	0.716737	-1.64576	1.40358	-2.21886	1.61256	-2.32303	1.14475
mmu-miR-466g	0.847949	0.462175	0.915963	0.433855	3.28891	1.2465	4.11451	0.532659	3.8346	0.841308	0.75564	0.495017	1.72219	0.515742	2.1093	0.412401
mmu-miR-466h-3p	3.74693	0.273566	3.63275	0.125878	6.80477	0.84206	6.05816	0.247864	4.46632	0.578703	3.67334	0.835097	5.3336	0.966202	5.92159	0.391283
mmu-miR-466h-5p	-0.950399	0.487832	-0.958434	1.05885	0.772861	1.05489	4.50355	0.559635	1.25789	0.61883	0.0321762	0.612336	-0.65263	0.799907	-1.73455	1.59071
mmu-miR-466i-3p	3.20348	0.202624	3.19698	0.117423	5.0505	0.807758	4.91514	0.556757	4.42255	0.559424	3.13659	0.730816	4.33134	0.801742	4.71757	0.338887
mmu-miR-466i-5p	5.80169	0.108409	6.10579	0.291064	10.3337	0.650272	11.9042	0.369618	6.31675	0.869698	5.87542	0.901188	6.69507	0.396802	7.03989	0.417088
mmu-miR-466j	-1.99037	1.34228	-1.40267	0.46051	0.651804	1.3234	4.4924	0.483123	0.50587	0.636864	-1.08509	0.443962	-1.65731	0.214025	-1.8032	0.972945
mmu-miR-466m-3p	0.406328	0.0870345	0.296158	0.152187	1.60614	0.722586	2.3043	0.812324	2.29738	0.280355	0.063756	0.53685	0.864904	0.174155	1.02557	0.395866
mmu-miR-466m-5p	-0.856193	0.0747088	-0.469264	0.314468	1.84104	1.3649	5.47509	0.440227	1.49134	0.830258	-0.478926	1.10147	-0.839705	1.22055	-0.743035	0.612425
mmu-miR-466q	3.09624	0.201867	3.18764	0.274548	5.31312	0.678767	4.61851	0.56707	3.8535	0.761207	3.17282	0.857605	4.52496	0.958595	5.10226	0.411994
mmu-miR-467a-3p	1.14059	0.157076	1.04814	0.192168	0.150163	0.323616	0.604791	0.450634	3.35775	0.639829	1.20179	0.118234	1.28011	0.180503	1.11341	0.0735997
mmu-miR-467b-3p	0.068508	0.399531	0.546018	0.327122	0.621804	0.60937	0.36383	0.45121	2.64483	0.445715	0.496035	0.557303	0.958658	0.490105	0.85555	0.293336
mmu-miR-467c-3p	1.23212	0.253912	0.930716	0.138426	0.262482	0.33996	0.444119	0.43822	2.70306	0.996545	1.2959	0.237435	1.1627	0.147052	1.06618	0.307531
mmu-miR-467c-5p	-0.703285	0.33017	-0.452606	0.37388	0.442162	0.906439	3.68243	0.373044	0.860396	0.470703	-0.469414	0.318531	-0.52748	0.648626	-0.625238	0.446173
mmu-miR-467d-3p	0.728286	0.213259	0.71405	0.194113	0.444658	0.288592	0.749794	0.595675	3.13353	0.835207	0.988203	0.179485	0.88433	0.0936767	0.895694	0.343942
mmu-miR-467e-3p	0.847614	0.113782	0.728472	0.379816	0.087947	0.432764	-0.0885179	0.606933	2.36632	0.852916	0.89953	0.113693	1.00966	0.0398579	0.950551	0.13519
mmu-miR-467f	4.09893	0.235722	4.04749	0.141808	6.24542	0.684087	5.38146	0.563099	4.70772	0.550485	4.01649	0.719548	5.58118	0.903017	6.11004	0.403961
mmu-miR-467g	0.708985	0.207324	0.51174	0.301804	-0.429479	0.520088	0.336852	0.601919	2.68818	0.51911	0.814251	0.451497	0.395521	0.368065	0.0822398	0.172052
mmu-miR-468-3p	-0.787078	0.41663	0.520023	0.627302	3.35232	0.718649	6.3165	0.511916	2.32183	0.216526	0.161967	0.9785	0.660897	0.282738	0.548263	0.531163
mmu-miR-483-3p	2.07377	0.456019	2.31358	0.372581	3.39755	0.859079	4.33288	0.26701	2.82845	0.288122	2.46255	0.237443	2.23725	0.504311	2.53332	0.102159
mmu-miR-483-5p	1.40101	0.379815	1.60475	0.230732	6.87399	0.264509	5.80492	0.748085	0.927378	1.03451	1.47772	0.995843	6.00293	1.83709	6.7806	0.724374
mmu-miR-484	1.99816	0.0908531	2.16938	0.186461	1.77209	0.378288	1.95035	0.0971834	2.10314	0.149931	2.39653	0.0628912	2.20528	0.151482	2.00454	0.329189
mmu-miR-485-3p	-0.350598	0.455992	0.241416	0.395203	0.124942	0.462955	2.25918	0.132732	1.56183	0.37979	-0.0186535	0.869432	-0.00685893	0.580272	-0.113616	0.793887
mmu-miR-486a-5p	2.61072	0.627108	2.53257	0.560108	3.56814	0.33343	3.8111	0.104203	2.19867	0.30328	2.80329	0.600653	3.35402	0.211354	3.43887	0.167196
mmu-miR-487b-3p	2.508	0.668225	3.9067	0.126662	-1.51943	0.163264	-1.26647	0.0574443	0.571763	0.10156	0.650991	0.300294	0.049116	0.345355	-0.116289	0.422045
mmu-miR-490-5p	-1.65694	0.204132	-2.11963	1.00775	3.40772	0.791165	1.32922	0.728904	-0.337786	0.311637	-0.467003	0.605581	0.334174	0.97099	0.827327	0.3697
mmu-miR-491-5p	-1.1397	0.207263	-2.31522	0.635407	0.975072	1.67135	-1.24193	0.49484	-0.790532	0.136573	-1.23588	0.676277	-0.558488	0.483722	-0.0931495	0.463194
mmu-miR-493-3p	-3.00346	0.542897	-4.07399	1.15042	3.55635	1.71034	1.76743	0.64113	-4.05832	0.656332	-3.83836	0.376374	-2.03699	1.76891	-0.92407	0.987293
mmu-miR-494-3p	9.06041	0.494528	8.53387	0.0941261	11.4767	0.313387	10.88	0.117079	9.08807	0.541838	9.23813	0.790825	15.5328	0.978031	16.218	0.278345
mmu-miR-497a-5p	4.80419	0.386446	5.12992	0.284366	1.56242	1.08895	2.03858	0.455936	1.831	0.128454	2.22647	0.105749	1.96143	0.251392	1.98197	0.0788573
mmu-miR-497b	-4.31447	0.351375	-0.0485653	1.50042	0.658427	1.28034	0.222676	0.635238	2.51087	0.996615	-4.92125	0.0547894	-3.23674	1.06833	-3.91992	0.0868758
mmu-miR-499-3p	-2.22145	0.344102	-2.24926	0.616231	-1.0326	1.00344	1.98187	0.592043	-0.866758	0.362905	-2.51444	0.515584	-2.56557	0.311623	-2.15872	0.850356
mmu-miR-500-3p	3.16597	0.712163	3.59946	0.353157	4.08584	0.61511	3.8686	0.0928266	1.36165	0.175622	1.37718	0.325494	1.59538	0.259883	1.80467	0.0833083
mmu-miR-503-3p	-1.95615	1.36996	-1.71652	0.859835	0.247554	0.694329	-0.922483	0.167418	-2.14588	1.66455	-2.81652	1.88516	-2.62061	0.434044	-2.03583	0.640148
mmu-miR-504-3p	0.144904	1.50641	0.162171	1.81269	2.84538	0.57994	3.21365	0.299609	-2.06368	1.59929	-2.99508	1.15672	-2.41807	2.37352	-0.9648	0.382225
mmu-miR-5046	2.11969	0.0584624	1.87087	0.239547	3.11321	0.23753	3.18896	0.00737507	2.26835	0.272066	2.37955	0.0808423	2.29342	0.223897	2.40793	0.17148
mmu-miR-5099	0.647494	0.113007	0.603641	0.107813	1.49081	1.47567	2.13395	0.462465	1.63265	0.527339	1.8087	0.949173	2.65438	0.874065	3.13859	0.581157
mmu-miR-5100	11.8059	0.742058	13.3234	0.17661	10.8734	1.1534	10.2663	0.186424	3.15211	0.477205	3.35585	0.304168	3.18769	0.531583	3.14078	0.261059
mmu-miR-5103	1.80254	0.0980992	1.57111	0.218776	5.19257	0.907106	5.4727	0.904021	1.9088	0.0895258	2.03076	0.21703	3.56701	0.917208	3.99609	0.49334
mmu-miR-5104	-3.67392	0.0465531	-3.02207	0.763817	1.6446	1.21311	0.440932	0.236505	-4.2843	0.595323	-3.41518	0.633413	-2.2133	1.9377	-1.88733	0.967809
mmu-miR-5107-5p	2.33414	0.59512	3.248	0.182724	6.57602	1.07332	5.28227	0.337418	1.39093	0.46406	1.62146	0.610733	2.53146	0.873132	2.68671	0.656176
mmu-miR-511-3p	3.39789	0.504697	3.83731	0.327347	-0.431918	0.720078	0.217412	0.44997	-1.34518	0.999425	-0.588674	1.36808	-0.123745	0.238281	-0.852436	1.40979
mmu-miR-5110	-2.20997	1.7642	-3.21789	0.922866	1.39833	0.736544	0.466248	0.254108	-3.02678	1.13965	-0.302259	1.14179	1.36669	0.626664	1.37595	0.380489
mmu-miR-5112	1.9114	0.161934	2.40689	0.575599	7.13004	0.185615	7.4994	0.202028	0.611055	0.527773	1.80587	0.381678	3.64774	1.1085	4.20197	0.466959
mmu-miR-5113	-1.04519	0.373924	-0.378517	0.62744	2.85479	0.546289	1.32525	0.312107	-2.43524	1.81172	-1.80402	1.89838	1.526	0.826146	2.15938	0.510825
mmu-miR-5116	0.729472	0.341718	0.687785	0.175771	3.66904	0.189428	3.11976	0.357001	1.13549	0.150492	1.49662	0.17011	1.47034	0.657392	1.89759	0.0297382
mmu-miR-5118	-1.3679	0.421195	-1.90754	1.47916	3.84421	0.765987	3.53408	0.260038	-3.91021	0.938643	-3.34954	1.49242	-1.31345	1.26144	-0.0889092	0.238378
mmu-miR-5119	1.53648	0.175243	1.37815	0.188085	6.10894	0.664412	5.06353	0.0216261	1.71361	0.382881	3.8631	0.36747	4.1236	0.279111	4.26444	0.211236
mmu-miR-5120	0.83537	0.230852	0.988303	0.265067	4.10722	1.0349	2.21578	0.679501	1.44312	0.255447	1.47014	0.620772	3.0426	1.61441	4.12606	0.533184
mmu-miR-5121	2.95971	1.73079	2.1317	0.421355	8.16536	0.0620995	7.97783	0.33313	1.60532	0.257979	1.63626	0.475367	1.80488	0.159252	1.88386	0.306822
mmu-miR-5122	0.189419	0.285601	-0.105747	0.335202	3.66006	0.329857	3.8966	0.145771	-0.911933	0.173779	-1.35927	1.40032	1.30741	0.714722	1.70639	0.372076
mmu-miR-5126	7.09154	0.215658	7.19986	0.473182	12.7284	0.213776	12.98	0.224904	7.13364	0.377385	7.23384	0.562082	9.7689	1.29878	10.5423	0.522746
mmu-miR-5128	2.84197	0.809146	2.52109	0.334181	9.92529	1.30881	8.46779	0.529756	1.7478	0.295661	1.7781	0.61286	4.89257	1.29494	5.58879	0.413493
mmu-miR-5130	0.194306	0.416181	0.324317	0.0970502	5.17705	0.240783	4.74857	0.133763	0.0649452	0.393789	0.74856	0.520515	2.60493	0.75472	2.73683	0.625964
mmu-miR-5131	1.67203	0.130354	1.5426	0.231727	7.54328	0.428608	6.58009	0.192414	1.95843	0.33017	1.9601	0.283893	2.632	0.680443	2.81162	0.592826
mmu-miR-5132-3p	1.87541	0.0534396	1.90918	0.199899	1.53497	0.220711	1.28495	0.0831303	2.12096	0.075934	2.1171	0.0879865	3.04997	0.878524	3.48248	0.11317
mmu-miR-5132-5p	-0.885214	0.700433	-1.4808	0.698027	3.8431	1.32777	3.09918	1.55477	1.10484	0.413302	1.27293	0.831568	1.75221	0.595677	2.33699	0.337595
mmu-miR-5133	-1.28331	1.21744	-2.67835	0.606232	1.98826	0.167709	2.23336	0.0314403	-1.60998	0.907994	-1.7393	1.40659	-0.261037	1.2933	-0.179087	0.964274
mmu-miR-5134-5p	-4.62091	0.316803	-4.92855	0.562516	-0.605716	2.66498	-0.516956	0.516149	-4.83712	0.347445	-4.99459	0.347046	-2.63778	2.81784	-1.43123	1.79649
mmu-miR-5135	-3.84837	0.845402	-3.49935	0.935533	2.28369	0.500225	1.41567	0.090436	-2.43025	0.393669	-2.04472	1.60016	0.291997	1.33627	1.14067	0.208147
mmu-miR-5136	-4.39178	0.451719	-3.93417	0.148931	1.15297	0.980017	-0.384905	0.248899	-3.63918	0.738774	-3.26604	1.37265	-2.81881	2.04867	-2.05435	1.06265
mmu-miR-532-3p	0.686678	0.516798	0.717275	0.300941	-2.17468	0.325312	-2.76301	0.177276	-0.0133292	0.189208	0.291778	0.596685	0.0689982	0.340494	0.348542	0.312547
mmu-miR-532-5p	1.93698	0.147414	2.09423	0.183066	-0.887833	0.705206	-0.948842	0.360715	-0.0900648	0.199284	0.406155	0.227352	0.361341	0.465338	0.495066	0.509711
mmu-miR-539-5p	-0.814353	1.45002	-0.194226	0.149687	-0.707251	0.296093	1.30805	0.811895	0.77964	0.311425	6.53107e-05	0.400689	-0.292349	0.407865	-0.410012	0.069432
mmu-miR-546	-4.19861	0.105282	-4.42441	0.277057	4.51146	0.558648	3.91488	0.240085	-4.10844	0.769349	-3.95913	1.39876	1.14776	2.12996	2.54176	0.533538
mmu-miR-551b-5p	1.68797	0.469107	3.39514	0.0735834	1.98351	1.36942	0.779109	0.414061	-2.20364	0.713139	-2.17236	1.29183	-0.622537	1.27506	-0.0531495	0.812147
mmu-miR-5616-3p	-4.3387	0.356378	-4.66803	0.32812	1.20999	0.971053	0.0269332	0.00636709	-2.94765	2.15751	-4.41469	0.480634	-3.02698	2.39838	-1.79557	1.6161
mmu-miR-5620-3p	2.84203	0.158615	2.59584	0.368713	4.22174	0.275334	4.56668	0.0744056	2.83648	0.465062	3.19	0.0483226	2.9731	0.606501	3.30727	0.115122
mmu-miR-5620-5p	-3.15298	1.35121	-2.9093	1.12307	-1.34868	0.863767	1.06381	0.229282	-0.612884	0.630707	-3.18307	0.846061	-2.5298	1.30794	-2.60742	0.446624
mmu-miR-5621-5p	-3.82397	0.795714	-4.26689	0.531075	3.25828	0.463334	3.20722	0.302453	-4.15359	0.352324	-4.08244	0.845911	0.841623	1.42356	1.23037	0.978661
mmu-miR-5622-3p	4.42448	0.27473	4.068	0.155929	9.63844	1.23075	7.5426	0.791793	4.89839	0.427033	5.09338	0.773087	9.77184	1.18759	10.4332	0.472784
mmu-miR-5627-3p	1.28587	0.102406	0.984763	0.242215	1.28557	0.304642	1.05723	0.199432	1.43256	0.636535	1.62522	0.29857	2.28606	0.322001	2.29795	0.263894
mmu-miR-574-3p	1.79302	0.377651	2.06862	0.576875	3.4539	0.606576	3.80349	0.573372	3.86906	0.534385	1.75386	0.290303	2.01579	1.06218	2.73464	0.435806
mmu-miR-574-5p	4.3688	0.189337	4.59495	0.330492	8.08688	0.274022	10.2687	0.505591	5.01824	0.762183	4.43476	0.830166	5.51259	0.471148	5.83926	0.363445
mmu-miR-598-3p	1.52743	0.0866092	1.3784	0.345203	-0.108559	0.314142	1.95481	0.484982	0.895657	0.266218	1.10087	0.216095	0.81535	0.230844	0.608185	0.101285
mmu-miR-598-5p	-3.59479	0.531794	-3.4855	0.483034	3.5682	0.414464	2.16956	0.737703	-3.20837	0.457888	-2.61017	1.44385	1.99818	1.37344	2.79405	0.312319
mmu-miR-615-3p	0.133335	0.515962	0.2967	0.290221	0.433048	0.209958	0.318902	0.154499	1.55588	0.198981	0.871031	0.163025	0.742626	0.545185	0.70098	0.580832
mmu-miR-6236	3.36643	0.099516	2.96947	0.0366992	4.72377	0.71627	4.21507	0.735114	3.39663	0.135041	3.51366	0.351479	3.83168	0.282305	3.87356	0.259481
mmu-miR-6238	2.68418	0.273233	2.38657	0.0102503	3.29378	0.316333	2.1471	0.347666	2.81878	0.437072	3.04087	0.653414	4.02322	1.016	4.46872	0.349437
mmu-miR-6239	-3.34527	0.457998	-3.24068	1.19308	2.8179	1.67715	-0.200051	0.764732	-3.94612	0.37801	-3.64427	1.92247	-0.491537	1.64976	0.422922	0.560832
mmu-miR-6240	1.49788	0.270489	1.15972	0.374265	6.12015	1.26115	7.14869	0.213017	1.34218	0.591697	1.75081	0.475887	5.00035	1.44891	6.06889	0.383232
mmu-miR-6343	-1.70008	1.04451	-2.03029	1.25623	3.45986	0.269681	2.38805	0.264116	0.129271	0.647928	0.0254107	0.97123	3.75579	1.687	4.72972	0.633569
mmu-miR-6345	-1.53555	0.59863	-1.15966	0.206022	1.77428	0.773754	-0.0130628	0.911305	-0.900983	0.155251	-0.651584	0.449575	-0.278123	0.498221	-0.477137	0.786263
mmu-miR-6347	-3.04176	0.054958	-3.1227	1.00846	1.68196	0.693879	1.14008	0.163222	-2.84044	1.62484	-3.72304	0.490234	-0.589677	2.32281	0.948888	0.674513
mmu-miR-6348	-0.609454	0.209925	0.0305612	0.216876	1.20925	1.2342	4.61717	0.761396	2.04271	0.534042	0.0615958	0.386375	0.262837	0.616155	-0.157367	0.567872
mmu-miR-6349	-4.09153	0.754206	-4.5468	0.419855	6.47649	0.36193	6.33678	0.148933	-4.13687	0.984966	-4.114	0.605685	-0.572643	2.20612	0.639911	0.934375
mmu-miR-6351	1.42905	0.385949	1.57646	0.130345	3.15719	0.939587	1.56139	0.525921	0.696719	0.466037	0.385066	0.739502	0.599505	0.376608	1.00893	0.175093
mmu-miR-6352	2.07625	0.0594549	1.97676	0.0275139	5.04656	0.241745	4.69064	0.174174	2.03974	0.26381	2.47391	0.471378	3.47713	0.987258	4.30315	0.705613
mmu-miR-6354	-0.0775783	0.449918	-0.383544	0.759515	3.83058	0.709522	2.47385	0.5112	0.0940427	1.09086	0.801953	0.757254	2.33548	0.773294	2.73632	0.343931
mmu-miR-6359	-3.94953	0.572297	-3.96551	0.187999	0.410167	1.19526	-1.1996	0.236016	-4.49092	0.292225	-3.92422	0.45808	-3.02838	0.956182	-1.58725	0.475834
mmu-miR-6360	4.36525	0.0774919	4.14986	0.165855	6.84933	0.143489	5.78367	0.260737	4.80144	0.462113	5.00454	0.823111	6.02813	0.822904	6.5591	0.271626
mmu-miR-6366	15.4186	0.427469	16.2263	0.0703048	12.0026	0.675855	12.792	0.0702553	7.42577	0.253811	7.62827	0.310545	9.19397	1.36123	9.68408	0.568054
mmu-miR-6368	6.87522	0.359087	7.88407	0.24213	7.52033	0.425311	6.66303	0.327894	2.11122	0.139889	2.59777	0.927254	5.15911	1.43479	5.81247	0.542866
mmu-miR-6370	0.601046	0.309304	1.07012	0.290947	4.28269	0.371055	3.4762	0.323166	-1.73738	1.6574	-0.888878	2.26683	3.01503	1.24884	3.92115	0.545019
mmu-miR-6373	-3.36981	1.35559	-2.94242	0.230757	1.29605	0.83525	0.258173	0.0162173	-2.68815	1.0401	-2.73786	1.48989	-1.96435	2.16913	-1.56431	0.774039
mmu-miR-6378	3.69278	0.218865	3.26699	0.186864	7.54315	0.864748	6.01076	0.788542	3.99567	0.30622	3.90741	0.413198	5.16671	0.639329	5.39102	0.225691
mmu-miR-6385	2.86616	0.222483	2.48016	0.0727576	8.62603	1.32262	6.40694	0.721752	2.86688	0.388874	2.64557	0.953825	6.35826	1.2947	6.9845	0.557868
mmu-miR-6386	-4.50958	0.622581	-4.02438	0.16555	1.3299	0.535478	0.363911	0.598482	-4.1033	1.36271	-4.36922	0.701562	-0.468099	2.11824	0.795592	0.63171
mmu-miR-6388	-0.794262	0.76103	-0.533594	0.818908	4.24395	0.726189	4.50977	0.0805392	-0.27772	0.489889	0.108301	0.574265	1.97395	1.12741	2.56505	0.450417
mmu-miR-6391	0.347123	0.104298	-0.392081	0.74916	5.03302	0.454445	4.49971	0.18942	0.269505	0.711275	0.540756	0.79861	1.53612	0.559028	1.95867	0.0437142
mmu-miR-6392-3p	1.84341	0.0382136	1.69994	0.0861113	7.10907	1.14533	7.46654	0.411781	2.09364	0.262234	2.23898	0.402438	3.80695	1.46487	4.57945	0.415846
mmu-miR-6394	-1.89843	0.0867803	-2.13412	1.5602	2.61074	0.321761	2.16528	0.0613463	-2.24895	1.59676	-2.00752	1.08426	2.77688	1.20883	3.31525	0.53555
mmu-miR-6395	1.15532	0.191858	1.31283	0.221186	0.676619	0.342042	1.71566	0.118843	1.92863	0.348183	1.7408	0.226354	1.21567	0.405865	1.17297	0.224052
mmu-miR-6399	-0.720133	0.589121	-0.817313	0.423689	1.95462	1.13948	1.6222	0.733253	-0.593576	0.403112	-0.483689	0.20881	-0.140535	0.826018	-0.109201	0.82928
mmu-miR-6401	-0.597552	1.31072	0.196086	1.38307	2.66447	0.141684	2.8494	0.0915468	-1.42626	1.35432	-3.78594	1.35515	0.358175	1.31821	1.52942	0.263512
mmu-miR-6402	3.05743	0.609724	4.10691	0.0786667	3.73134	1.02773	2.43231	0.141998	2.0898	0.273672	2.17879	0.240602	1.98794	0.283749	2.0077	0.270353
mmu-miR-6405	-2.80995	0.699475	-3.60704	0.463923	3.0758	0.430478	1.77195	0.627421	-2.64412	1.6403	-1.61511	1.79014	-0.10179	1.45237	0.738375	0.752966
mmu-miR-6407	1.56261	0.101225	1.01064	0.054351	1.2523	0.444589	1.03528	0.149377	1.94407	0.185712	1.89015	0.584231	2.84573	1.17575	3.55385	0.417018
mmu-miR-6412	4.42288	0.970419	5.6814	0.2	1.11194	0.427273	1.63279	0.577033	0.97469	0.408622	0.974633	0.429274	0.66948	0.410729	0.5513	0.474249
mmu-miR-6418-5p	-3.13832	0.981356	-2.62208	1.09427	3.68911	0.279079	2.45343	0.511929	-3.99101	1.26373	-3.30504	2.37603	2.4878	1.44371	2.96895	0.831986
mmu-miR-6481	-0.0940842	0.490981	1.44853	0.595933	-0.862439	1.83576	0.207395	0.931155	2.60145	0.736056	-0.446998	0.304551	-0.910196	0.516659	-1.32339	0.757639
mmu-miR-6516-3p	2.67471	0.635985	2.81164	0.518198	-1.70747	0.623436	-1.97865	0.764348	2.11023	0.14961	2.44346	0.678471	2.48529	0.329009	2.46477	0.584579
mmu-miR-652-3p	4.20953	0.596361	4.24856	0.819472	0.806051	0.919104	1.67349	0.7231	3.19537	0.167907	3.5542	0.629695	3.53146	0.626326	3.53329	0.387174
mmu-miR-652-5p	5.89899	0.600626	7.28938	0.134256	6.9985	0.408181	6.96929	0.213467	1.40003	0.472933	1.47462	0.310884	7.34269	1.28929	8.201	0.403598
mmu-miR-6537-3p	-1.53844	0.940495	-2.15109	0.184871	1.41181	1.44247	-0.984695	0.163442	-2.07575	0.215706	-0.990968	0.301998	1.94	1.47827	2.76245	0.438589
mmu-miR-6537-5p	-0.356331	0.38603	-0.736211	0.626639	1.24903	1.21895	-0.513666	0.134419	0.190668	0.0863036	-0.25045	0.130174	1.33096	0.910249	1.55346	0.493459
mmu-miR-6538	2.9614	0.474287	3.53126	0.357879	9.60584	0.675269	10.0998	0.247239	2.75466	0.572992	2.94393	0.743108	3.8877	0.735278	4.21819	0.371767
mmu-miR-6546-3p	-0.916655	0.650621	-0.75612	0.677192	3.39097	1.50548	0.430822	1.01971	-0.291209	0.104653	-0.228758	0.761065	-1.23958	0.340461	-0.819531	0.540966
mmu-miR-6546-5p	-1.29962	0.676238	-1.16512	0.558408	-1.68535	1.02207	1.10125	0.484116	-0.313446	0.59818	-0.549443	0.292892	-1.58503	0.583918	-1.9861	1.22839
mmu-miR-664-3p	2.32564	0.0432349	1.90547	0.558232	1.94283	0.418798	2.16464	0.0858009	2.1043	0.409034	2.41541	0.0477506	2.00942	0.0432589	2.12276	0.0240653
mmu-miR-666-5p	-2.73748	0.360981	-2.7016	0.887763	1.1932	0.326149	0.842119	0.634131	-2.93846	1.1322	-3.0446	0.603731	-2.26961	0.865184	-1.67743	1.53858
mmu-miR-667-3p	0.47034	0.237301	-0.157562	0.587416	1.51471	0.614571	0.425558	0.270173	0.664343	0.114172	0.609095	0.337091	0.866265	0.546682	1.04328	0.39404
mmu-miR-669b-5p	-2.18244	0.267296	-0.785918	0.271476	1.21266	1.15142	4.76408	0.365372	0.665832	0.436791	-0.365671	0.676502	-1.67094	1.01648	-1.19832	0.227975
mmu-miR-669c-3p	2.32649	0.142578	2.36324	0.127579	4.5779	0.730654	3.75048	0.577452	3.20779	0.750369	2.30894	0.563861	3.63772	0.999263	4.22975	0.370191
mmu-miR-669e-3p	0.991322	0.243534	0.62281	0.230021	-0.0177899	0.332975	0.109265	0.486003	3.18654	0.472035	1.24159	0.0908545	0.900966	0.244481	0.719642	0.162797
mmu-miR-669e-5p	-1.36414	0.25905	-0.909554	0.414879	1.86292	1.02751	5.15616	0.547085	1.34632	0.689336	-0.359317	0.657122	-0.322568	0.976318	-1.12089	0.936092
mmu-miR-669f-3p	1.90132	0.168089	1.82537	0.153258	3.3083	0.865497	2.48498	0.545819	3.08839	0.909635	1.62842	0.58277	2.46155	0.796155	2.6519	0.61162
mmu-miR-669f-5p	-3.93427	0.219754	-3.27284	0.902589	-0.350016	1.46265	3.51955	0.387263	-0.826846	1.3858	-1.83747	0.373366	-3.42943	0.672464	-3.28772	1.53778
mmu-miR-669h-3p	0.601722	0.0559742	0.758741	0.362298	1.77006	1.17798	3.20317	0.473092	2.96839	0.689751	0.675658	0.306174	0.883249	0.345316	1.20646	0.359119
mmu-miR-669k-5p	-1.82177	0.261496	-1.4305	0.847218	-0.165915	1.45281	3.64696	0.691635	0.765904	0.717737	-1.13361	0.0818479	-2.48824	1.97926	-2.75834	1.64628
mmu-miR-669l-5p	-1.62099	0.412356	-0.0174607	0.670398	2.31283	1.24366	5.63318	0.480286	1.36397	0.706765	0.318498	0.304042	-0.301277	0.776213	-0.10661	0.691088
mmu-miR-669n	1.35184	0.16741	1.68891	0.431971	4.86391	0.388676	7.37548	0.47602	3.54528	0.655999	1.67155	0.590741	2.36901	0.275423	2.42967	0.629754
mmu-miR-669o-5p	-1.16908	0.666028	-0.617926	0.695743	1.10889	0.866099	4.48128	0.526903	0.821168	0.684433	-0.481653	1.34562	-0.668388	0.965436	-1.32961	0.885191
mmu-miR-669p-3p	3.82581	0.137233	3.77171	0.207828	5.80289	0.715782	4.92847	0.524892	4.32562	0.526979	3.61923	0.745054	5.06133	0.851262	5.58493	0.380255
mmu-miR-670-5p	-4.24515	0.203193	-4.08787	0.410275	-2.4383	1.67852	1.30818	1.11319	-3.02835	0.963196	-4.50029	0.50997	-4.6471	0.500524	-4.12552	0.351548
mmu-miR-671-3p	0.90679	0.420851	0.835665	0.140748	1.73849	0.854184	0.356736	0.325635	0.67652	0.318232	1.43228	0.104463	1.30928	0.488446	1.50421	0.122376
mmu-miR-671-5p	1.40169	0.440646	1.68366	0.373185	7.379	0.108523	7.09831	0.0663338	1.65127	0.292478	2.34631	1.06924	4.56376	0.960803	5.15297	0.367356
mmu-miR-6715-3p	-4.05073	0.834522	-3.47864	0.390991	1.63114	0.177237	1.79949	0.600385	-4.22394	0.425392	-4.50347	0.636425	-4.00425	0.543505	-3.8105	1.02474
mmu-miR-672-5p	-2.58914	0.936327	-1.53571	0.795486	0.998609	1.57854	4.71856	0.742641	1.42389	0.612126	-1.81342	1.19752	-2.92288	1.33682	-2.68428	0.666859
mmu-miR-6769b-3p	1.93376	0.324798	2.07699	0.398897	2.02844	0.549264	2.01318	0.27602	2.36869	0.182206	2.5028	0.382387	2.19122	0.218728	2.14286	0.358449
mmu-miR-6769b-5p	5.97076	0.253492	5.76401	0.124042	9.42278	0.708564	7.65865	0.646354	6.16285	0.410955	6.28364	0.678568	10.7639	1.11449	11.4632	0.377886
mmu-miR-677-3p	4.79965	0.302363	4.85455	0.121697	2.61037	0.228082	2.23745	0.363612	4.73114	0.118253	4.86723	0.292948	4.86185	0.054586	4.85153	0.199835
mmu-miR-677-5p	0.105318	0.230041	0.0415686	0.384509	1.23597	1.59603	2.33899	0.536291	0.0496347	0.19678	0.101756	0.706571	-0.27617	0.295121	0.0443796	0.486483
mmu-miR-678	-2.07073	0.632359	-2.87295	0.683703	3.41248	0.507553	2.35826	0.070889	-4.73746	0.444544	-4.32918	0.362463	-1.13736	2.38911	0.341395	1.3194
mmu-miR-680	-0.338771	0.250233	0.212845	0.535891	5.72341	0.975706	6.74542	0.194553	0.478987	0.952722	0.801516	0.78584	3.68595	0.981336	4.24266	0.51406
mmu-miR-681	-1.81988	0.899776	-2.52554	1.43865	4.21212	0.413403	3.42683	0.0450471	-2.35556	1.32515	-1.43548	1.36762	2.64939	1.52616	3.599	0.3773
mmu-miR-6897-3p	2.77814	0.11347	2.38378	0.373238	2.63799	0.414251	2.93726	0.0665554	2.62528	0.271398	3.01129	0.0471088	2.75619	0.183669	2.73519	0.00933318
mmu-miR-6898-5p	3.3159	0.320519	4.08763	0.139332	7.38635	0.531062	6.71965	0.343601	0.902472	0.576174	1.12027	0.714228	3.25934	1.77311	4.35102	0.494254
mmu-miR-6899-5p	-4.2376	0.293193	-3.94536	0.281638	2.16588	0.871806	2.98935	0.080132	-4.27387	0.287633	-4.51043	0.401808	-3.82646	2.20275	-3.406	1.10514
mmu-miR-690	5.80183	0.215811	6.04855	0.130062	5.8927	1.9187	3.81558	0.620029	4.03524	0.174619	4.16558	0.518862	4.05816	0.236354	4.23822	0.21886
mmu-miR-6904-3p	2.0293	0.145764	1.85948	0.0240601	1.66392	0.299688	1.58904	0.0494763	2.13854	0.0828203	2.28978	0.0997683	1.98668	0.112904	2.01163	0.0617209
mmu-miR-6904-5p	-0.416422	1.48552	-0.948904	3.04859	1.78916	0.449735	3.1119	0.645399	-3.65218	1.22117	-4.19248	0.304738	-4.02159	0.995572	-4.36556	0.549961
mmu-miR-6906-5p	0.781498	0.376273	0.887466	0.278839	3.24095	1.61759	2.48892	0.238025	0.48261	0.580518	0.126875	1.08757	1.59558	1.11496	2.16733	0.483171
mmu-miR-6907-5p	-0.727657	0.368149	-0.916837	0.379231	3.55413	0.380193	3.57841	0.0850031	-1.83704	1.26138	-0.228074	0.717836	0.312843	0.760863	0.404645	0.700846
mmu-miR-6908-5p	5.24974	0.589352	4.80602	0.126729	7.83188	0.585386	7.69025	0.295766	4.90292	0.232746	5.05204	0.440942	9.97102	0.919765	10.3936	0.230407
mmu-miR-6909-5p	-1.79908	1.02082	-1.28078	0.524077	3.82981	1.03615	2.3313	0.163741	-1.2993	1.91761	-0.698858	1.27371	1.20982	1.28556	1.79551	0.277036
mmu-miR-691	-4.1947	0.505233	-4.16107	0.723239	1.13489	1.43004	-0.118392	0.386901	-2.15132	2.30303	-4.92672	0.277999	-3.39773	2.07685	-2.8992	1.78528
mmu-miR-6910-3p	1.25047	0.190732	1.33513	0.0788865	0.850473	1.20323	1.39432	0.210087	1.88528	0.133117	1.68956	0.259839	1.40751	0.260838	1.3046	0.317353
mmu-miR-6910-5p	-1.36025	0.423716	-2.3295	1.08292	2.35481	0.245187	1.34749	0.389646	-3.25654	0.383892	-2.93062	0.684231	-1.30535	2.08794	0.201794	0.567695
mmu-miR-6911-5p	-3.14408	0.779564	-1.54173	0.36359	-0.0546455	0.755956	0.888377	0.074911	-2.13198	1.86237	-2.42804	0.224585	2.17503	1.19807	2.8113	0.310087
mmu-miR-6912-5p	1.74353	0.138424	1.73276	0.0858372	4.39699	1.67606	2.03388	0.736142	0.753947	0.762052	1.46504	0.748331	3.61839	1.34049	4.49525	0.519726
mmu-miR-6915-5p	-3.81411	0.830142	-3.02205	0.554248	3.40378	1.12583	1.48534	0.426542	-2.99044	1.12003	-1.42164	0.596417	2.07266	1.40205	2.51978	0.663696
mmu-miR-6916-5p	-4.53803	0.149535	-4.4152	0.296051	2.39568	2.41687	4.17014	0.514046	-4.06977	0.211433	-3.83277	1.10251	-3.1599	2.05399	-2.70628	1.00413
mmu-miR-6918-5p	1.28885	1.09592	1.25353	1.04903	2.5588	0.496725	3.82037	0.633307	-0.0836804	0.781922	-1.44624	1.78124	-2.1847	0.793552	-1.91383	0.595898
mmu-miR-6921-3p	0.398549	0.471963	0.429269	0.435945	0.42158	0.910501	1.33607	0.439865	1.1913	0.264555	1.07069	0.202973	0.622053	0.469567	0.618095	0.137961
mmu-miR-6921-5p	-0.545941	0.673887	-0.394446	0.421756	2.81226	0.245166	2.543	0.339647	-0.977358	1.2543	-0.456634	0.705944	1.57129	1.08519	1.7967	0.287127
mmu-miR-6922-5p	-3.79031	0.368281	-2.75649	1.04158	1.96747	0.822552	1.11398	0.216099	-2.23346	1.22808	-3.77008	0.883712	-1.16881	2.26851	0.253954	0.559698
mmu-miR-6923-3p	2.11593	0.481915	2.45629	0.0492874	1.95972	0.301063	3.00598	0.064497	2.51603	0.458806	2.96154	0.0412964	2.5095	0.145114	2.42244	0.424768
mmu-miR-6924-3p	1.90795	0.187718	1.93945	0.162223	1.90268	0.408384	2.0856	0.119669	2.12246	0.201428	2.35811	0.0120425	2.03544	0.287602	1.99831	0.23132
mmu-miR-6925-3p	1.56971	0.0466687	1.53279	0.165631	1.59618	0.401254	1.59309	0.0515427	1.92383	0.240384	1.83135	0.251832	1.58312	0.258079	1.31785	0.392796
mmu-miR-6926-5p	-2.46492	1.87243	-2.25384	2.11493	2.58027	0.462115	1.66701	0.508039	-3.25656	2.45939	-4.16232	0.973233	-0.810596	2.28698	1.16521	0.611235
mmu-miR-6927-5p	-1.26767	0.339431	-1.19323	0.646297	2.17561	0.903021	2.05812	0.492703	-1.057	1.15615	-1.50032	1.17632	-1.47725	0.422918	-0.676035	0.215254
mmu-miR-6929-3p	0.821031	0.348581	0.956321	0.0800397	0.994841	0.358591	2.77188	0.49198	1.65582	0.432492	1.23788	0.206248	0.592591	0.798005	0.518919	0.360279
mmu-miR-6931-3p	1.88168	0.299537	2.24233	0.0663541	1.85654	0.328575	1.75952	0.156122	2.33063	0.139854	2.34728	0.338784	2.29324	0.175722	2.10962	0.410929
mmu-miR-6931-5p	2.59717	0.596797	2.61517	0.40905	9.10287	1.11201	9.60345	0.121903	2.1407	0.484566	2.73158	0.810678	4.55575	0.656748	4.78649	0.323193
mmu-miR-6934-3p	2.84399	0.079295	2.72102	0.0691804	2.65272	0.222233	2.76352	0.083045	2.59163	0.442342	3.18173	0.0376876	2.88214	0.0759232	2.87705	0.0346248
mmu-miR-6934-5p	0.012208	0.73336	0.00333357	0.397009	3.67535	0.518516	2.81238	0.227525	0.0179788	0.774716	0.416236	1.11569	4.34811	1.33821	5.2045	0.509646
mmu-miR-6935-5p	-5.03286	0.0996011	-5.20623	0.168984	1.19924	0.690173	0.998053	0.460894	-5.32766	0.305622	-5.23969	0.21829	-4.89845	0.334767	-4.69985	0.134404
mmu-miR-6936-3p	-1.8467	1.16463	-0.876969	0.0699004	0.995436	0.479816	1.14591	0.222062	-3.92188	0.617519	-2.23655	0.811074	-2.88969	0.190587	-3.34334	0.918596
mmu-miR-6936-5p	1.20469	0.26882	1.1024	0.371613	1.25941	0.524247	1.38196	0.15294	0.976537	0.126592	1.43413	0.230609	1.19168	0.306016	1.10318	0.209907
mmu-miR-6937-3p	1.83639	0.0325108	1.85597	0.218876	4.27098	0.342954	4.47608	0.0111912	1.97426	0.179844	1.98495	0.0728649	2.39098	0.320102	2.52893	0.245574
mmu-miR-6937-5p	4.80518	0.0707493	4.89547	0.149609	9.84408	0.909479	10.1088	0.048759	5.16833	0.460039	5.50003	0.686064	8.43837	1.07779	9.10115	0.314033
mmu-miR-6939-5p	1.40158	0.399427	1.22336	0.12733	4.75401	0.349228	4.22128	0.428906	1.78145	0.424098	1.71717	0.730492	4.68817	1.45841	5.35192	0.502024
mmu-miR-6942-5p	-4.23561	0.119716	-3.65049	0.570862	2.84635	0.722814	2.20355	0.369752	-3.45795	0.530253	-3.28408	0.51279	-2.69157	2.17188	-1.44971	1.38872
mmu-miR-6943-3p	3.29365	0.0418712	3.19906	0.0614866	2.55094	0.298685	2.50981	0.137442	3.42709	0.0965725	3.60588	0.0372387	3.26246	0.17205	3.29985	0.0757804
mmu-miR-6944-3p	-0.433123	0.973793	0.0650825	0.5361	2.76025	1.15904	1.50705	0.560218	0.123031	0.621142	-0.17604	0.100987	-0.494083	0.65034	0.0882892	0.367838
mmu-miR-6944-5p	2.64965	0.0510568	2.54719	0.120485	6.16265	0.819062	4.95065	0.213788	2.96131	0.459504	3.35229	0.935007	5.50694	1.44669	6.32176	0.51141
mmu-miR-6945-3p	1.81737	0.107495	1.71788	0.206417	0.704616	0.563612	1.18885	0.149246	2.28999	0.24746	2.12338	0.255911	1.71114	0.404678	1.88173	0.186231
mmu-miR-6945-5p	-0.542431	0.434653	-1.17732	0.347523	1.93964	0.0964646	1.24871	0.207533	-0.807619	0.473987	-0.380905	0.380569	0.189022	0.160518	0.344502	0.186095
mmu-miR-6947-5p	-3.9827	0.442561	-4.10243	0.855652	2.04084	0.34239	1.44326	0.513968	-4.31413	0.187866	-4.5816	0.10063	-1.15703	1.76079	0.138037	0.72561
mmu-miR-6948-5p	-1.45991	0.198142	-2.03202	0.893646	1.09218	0.748721	1.30231	0.255116	-1.07213	0.445999	-0.698601	0.660298	0.359344	1.23706	1.18566	0.44488
mmu-miR-6952-3p	1.01165	0.222302	1.05092	0.221373	0.730696	0.321505	1.20568	0.375469	1.62417	0.215955	1.31156	0.0965997	1.17015	0.198527	1.36682	0.146695
mmu-miR-6952-5p	-0.124394	0.868446	-0.495052	0.274779	1.22812	0.295853	0.489064	0.266916	1.04561	0.456329	1.23458	0.97986	1.47047	0.60592	1.97614	0.0842063
mmu-miR-6953-3p	1.78322	0.111159	1.72682	0.216341	1.65845	0.339118	1.45966	0.415679	2.01305	0.179861	2.06821	0.086969	1.81208	0.114425	1.75254	0.153472
mmu-miR-6954-3p	1.57756	0.0877312	1.45879	0.0768063	1.06994	0.714538	1.49816	0.450269	1.81608	0.241323	1.74038	0.117095	1.51891	0.0606041	1.63242	0.135228
mmu-miR-6954-5p	-3.00032	1.33975	-1.41228	1.01822	2.35149	0.44329	2.74557	0.235391	-3.13328	0.410944	-2.85544	0.639462	0.622024	1.457	1.42539	0.293174
mmu-miR-6955-5p	-3.85027	0.801431	-3.65956	0.262826	2.70617	0.293062	2.11366	0.205632	-2.88149	2.21624	-1.67573	1.95431	1.93666	1.38123	2.56147	0.496615
mmu-miR-6956-5p	-2.34365	0.796403	-2.33392	0.749534	3.55157	0.388932	2.60578	0.133303	-3.41921	0.443187	-2.00573	1.26309	0.621543	1.10724	1.3472	0.331964
mmu-miR-6958-5p	-3.38892	0.67218	-3.32803	0.77826	1.10972	0.72943	1.35122	0.327144	-2.68327	0.819356	-2.77197	0.969612	-2.94118	1.34895	-2.03806	0.969057
mmu-miR-6959-5p	-3.91088	0.469371	-4.0441	0.577859	2.39898	1.70462	3.71265	0.356487	-3.08343	0.87118	-3.98827	0.840687	-3.50122	0.900228	-1.88272	0.239993
mmu-miR-696	-3.06628	1.2554	-3.73841	0.733544	1.13983	0.550029	0.734424	0.135717	-3.28968	1.10941	-3.5955	0.582756	3.55727	0.783406	4.06477	0.335667
mmu-miR-6961-5p	-2.52318	1.72767	-3.24235	0.454987	3.20892	0.400093	2.56737	0.232499	-2.97809	0.472563	-3.201	1.78432	0.549127	1.38169	1.41899	0.396382
mmu-miR-6962-3p	1.21222	0.35519	1.18772	0.300622	0.105786	0.521422	0.987549	0.128912	2.22152	0.196145	1.7342	0.32655	1.30546	0.355952	1.21397	0.287644
mmu-miR-6963-3p	1.47785	0.105481	1.24801	0.150381	1.02642	0.205781	1.0773	0.139419	1.96134	0.244909	1.77447	0.117464	1.72646	0.204102	1.78117	0.143905
mmu-miR-6963-5p	-2.39049	0.421198	-1.83699	0.710573	3.76609	0.607822	2.70457	0.121487	-1.77835	0.965978	-1.58209	1.95408	0.952146	1.64862	1.46957	0.31822
mmu-miR-6965-5p	3.7436	0.290411	3.96326	0.396428	6.22045	0.730567	5.13077	0.110584	1.61142	0.274683	1.61618	0.552943	2.58898	0.827537	3.00946	0.434691
mmu-miR-6967-3p	1.92802	0.139571	1.79799	0.0163568	1.74736	0.347985	1.79319	0.0730928	2.11322	0.242087	2.16935	0.079751	1.95064	0.261661	1.90131	0.114405
mmu-miR-6968-3p	2.58509	0.131326	2.30787	0.407175	2.64203	0.141292	2.60326	0.287428	2.60968	0.187359	3.02382	0.0701831	2.74526	0.249288	2.82969	0.137805
mmu-miR-6969-5p	4.37471	0.342664	3.89199	0.0652673	7.72294	1.27487	5.99535	0.30031	4.48603	0.360862	4.65595	0.572724	5.6152	1.24868	6.20117	0.432707
mmu-miR-697	1.40509	0.357807	2.39481	0.437205	4.30316	0.621018	2.94769	0.541551	-1.875	0.777273	-1.98109	1.97266	0.254939	1.23133	0.573503	1.00895
mmu-miR-6970-3p	1.26201	0.0371461	1.13702	0.169775	0.453575	0.276773	0.989544	0.100185	1.5588	0.282603	1.45459	0.329307	1.95533	0.162516	2.09858	0.110706
mmu-miR-6970-5p	-0.189917	0.43685	0.117374	0.495118	4.40509	0.816661	3.2333	0.243217	-2.05967	1.11493	-2.74165	2.60089	1.09147	1.47478	1.56863	0.203253
mmu-miR-6971-5p	-1.8582	1.13384	-0.522616	1.65836	2.62863	0.762661	2.62874	0.270612	-2.90927	1.07259	-2.64239	1.06539	-1.23595	2.53178	0.618337	0.637508
mmu-miR-6972-5p	-2.22346	1.24676	-1.92655	0.802535	1.85335	0.4433	1.10074	0.295906	-1.64639	0.879856	-2.00874	1.24542	-0.615219	0.776245	-0.230792	0.677507
mmu-miR-6973a-3p	1.62322	0.0852619	1.55922	0.250894	1.26865	0.219276	0.905454	0.239965	1.71622	0.235347	2.03094	0.173045	2.02848	0.115967	1.90586	0.469919
mmu-miR-6973a-5p	-5.08941	0.378224	-4.78784	0.353121	2.72659	0.659595	1.43265	0.579218	-3.77131	1.89716	-4.84825	0.425338	-0.105473	2.75969	1.88892	0.509628
mmu-miR-6973b-5p	2.13739	0.231008	2.39541	0.215174	5.89953	0.621137	4.92265	0.178378	0.981718	0.713818	1.00941	1.00113	2.62656	1.04164	2.88502	0.748033
mmu-miR-6974-5p	-0.121733	0.946799	-0.38291	0.389497	4.44307	0.117873	3.66095	0.620321	0.693578	0.53273	0.401616	0.342191	2.45709	0.925994	3.08001	0.392605
mmu-miR-6976-3p	2.72765	0.35019	2.39101	0.064875	2.97708	0.479713	2.91742	0.289642	3.13953	0.268123	3.25299	0.191981	3.04756	0.65825	3.52347	0.556985
mmu-miR-6977-3p	0.765907	0.292111	0.740643	0.511371	1.59359	0.461875	2.09407	0.373784	2.00897	0.400856	1.20788	0.604504	1.26011	0.298791	1.516	0.150748
mmu-miR-6977-5p	-4.51204	0.160351	-3.15551	1.46077	1.50358	0.219041	0.788125	0.170727	-3.2607	0.500085	-3.42136	1.05739	-1.57831	2.08624	0.112752	0.778978
mmu-miR-6978-5p	-2.05879	0.490846	-0.973839	0.741519	3.21914	0.52322	1.75487	0.31957	-3.09511	1.17948	-1.58947	1.32008	1.10543	1.27495	2.25349	0.547822
mmu-miR-6980-3p	2.38215	0.495396	2.18965	0.450813	1.86483	0.159767	1.96715	0.08466	2.53024	0.171023	2.90131	0.185906	2.26333	0.260547	2.48866	0.0350827
mmu-miR-6980-5p	-0.172495	1.27132	-0.454671	2.57098	5.03569	0.383445	4.41485	1.03506	-2.08549	1.57113	-2.5819	2.41931	-0.281489	1.51341	0.693183	0.418091
mmu-miR-6981-5p	1.48349	0.498842	0.853225	0.871947	4.38198	0.431475	3.47391	0.264102	0.0204205	0.361846	-0.866942	1.63518	2.61204	1.09026	3.00284	0.764386
mmu-miR-6982-3p	1.89048	0.0509863	1.84199	0.13137	2.69745	0.366975	2.94331	0.0393708	2.00577	0.121652	2.11906	0.183798	2.00034	0.128562	2.09096	0.122575
mmu-miR-6982-5p	-4.19511	0.566678	-3.3326	0.632036	2.50908	0.276831	2.0971	0.265988	-4.93505	0.273472	-4.11444	0.376669	-2.46513	2.20795	-1.84681	2.08877
mmu-miR-6984-3p	1.36302	0.385809	1.5103	0.161316	1.38652	0.314278	2.0387	0.871465	2.19403	0.215972	1.75306	0.128099	1.55194	0.316882	1.39316	0.380815
mmu-miR-6984-5p	1.94192	0.243025	2.1591	0.467597	7.24774	0.374405	6.39874	0.139666	1.25759	0.516929	1.31325	0.622392	5.02132	1.30329	5.62932	0.496533
mmu-miR-6987-5p	2.28315	0.192133	2.43526	0.0821909	7.05889	0.458131	5.3229	1.15401	2.23841	0.601844	2.66941	0.676218	5.26623	1.12516	5.94771	0.372645
mmu-miR-6988-5p	2.80184	0.221879	2.36806	0.295777	5.16053	0.411446	4.09464	0.452959	2.88604	0.188084	3.0056	0.246269	4.50799	1.00715	4.88002	0.322028
mmu-miR-6990-5p	0.735346	0.193621	0.136141	0.419377	2.85714	0.424671	1.57103	0.780351	0.732955	0.508601	1.0463	0.47199	1.24887	0.671591	1.53051	0.365339
mmu-miR-6991-5p	-3.69986	0.464557	-3.26384	0.79346	4.56942	0.755464	3.05425	0.554783	-3.72371	1.12996	-3.882	0.0433865	1.7083	1.16536	2.30398	0.288739
mmu-miR-6994-5p	-4.43477	0.623812	-4.55253	0.629402	0.740581	0.297343	0.5164	0.319008	-4.8141	0.205169	-4.56827	0.132731	-2.80598	1.73907	-2.01541	1.07845
mmu-miR-6995-5p	2.70883	0.81915	3.70294	0.066762	7.48026	1.07894	6.42142	0.428108	0.383488	0.389449	0.18047	1.03554	4.02372	1.31005	4.58181	0.555982
mmu-miR-6997-5p	5.60689	0.317127	5.35986	0.296939	6.07207	0.383729	5.3901	0.380363	6.10981	0.462875	6.55569	0.834826	6.64064	0.823895	7.02714	0.232643
mmu-miR-6998-5p	0.405688	0.669261	0.460209	0.103132	3.09234	0.767479	2.72406	0.405325	0.653757	0.860624	0.776473	1.38856	5.13943	1.07887	5.73117	0.506049
mmu-miR-6999-3p	0.593808	0.53015	1.02268	0.530064	0.12241	0.675303	1.11454	0.110471	1.91609	0.518767	1.31005	0.476214	0.864836	0.606717	0.894864	0.542449
mmu-miR-6999-5p	0.967681	0.713207	1.18287	0.232383	0.771086	1.11429	0.110937	0.26447	0.949266	0.265943	0.78695	0.685922	1.61894	0.815663	1.82892	0.672748
mmu-miR-700-3p	2.02302	0.138278	1.91215	0.112288	1.89928	0.389942	1.29153	0.521906	1.83268	0.35806	2.21741	0.158597	1.79858	0.53178	1.89147	0.492791
mmu-miR-700-5p	0.120821	0.321102	-0.147842	0.050257	0.0805976	0.102477	2.22351	0.542946	0.971493	0.321502	0.57967	0.612451	0.0417154	0.804501	-0.254967	0.372943
mmu-miR-7002-3p	0.794511	0.0811785	0.826608	0.0878328	1.35844	0.382473	1.20791	0.364472	0.761416	0.414799	1.10567	0.27526	0.875201	0.0934759	0.805015	0.23971
mmu-miR-7002-5p	1.98589	0.136782	1.94342	0.179182	5.49349	0.453283	4.38949	0.167121	2.75148	0.841606	2.9408	1.09171	3.56917	0.281517	3.77236	0.335936
mmu-miR-7005-5p	4.9016	0.582936	4.21537	0.162301	9.65434	0.701575	8.05821	0.968774	5.0975	0.340908	4.96856	0.565133	7.22337	0.793091	7.45055	0.291582
mmu-miR-7007-5p	-1.51257	0.669483	-2.25148	1.21782	3.0061	0.443226	2.67991	0.0754346	-2.69578	0.472298	-2.46791	1.51655	3.05525	1.3313	3.96347	0.511481
mmu-miR-7008-5p	0.508038	0.202595	-0.212307	0.420439	2.43111	0.455665	1.55935	0.175429	0.293666	0.477833	0.840357	0.808312	3.08929	1.45406	3.8239	0.586383
mmu-miR-7009-5p	1.52196	0.0272614	1.67686	0.29029	5.98925	1.49547	4.25598	0.413983	1.96262	0.333136	2.29888	1.09204	4.06898	1.03044	4.59457	0.306968
mmu-miR-7011-3p	0.914641	0.136453	0.986313	0.129651	0.946645	0.37743	2.87578	0.0535745	2.00314	0.464229	1.40867	0.346876	0.886763	0.261455	1.2287	0.369081
mmu-miR-7011-5p	2.25527	0.614799	2.30952	0.586297	6.79752	0.538091	6.54004	0.56799	1.9041	0.456654	2.51206	0.749637	6.58104	1.42262	7.30153	0.522883
mmu-miR-7012-3p	-0.179625	0.662177	0.0696586	0.71825	0.743029	0.322669	1.13147	0.280545	1.21225	0.0757831	0.778119	0.516329	0.397615	0.381471	-0.00694619	0.40454
mmu-miR-7012-5p	-2.79558	0.827419	-3.08532	0.579232	2.35779	0.968103	1.33528	0.17822	-2.70377	1.43986	-2.86621	0.603721	-2.44531	1.92197	-2.414	0.736862
mmu-miR-7013-3p	0.716729	0.213237	0.792905	0.170831	0.332478	0.307655	1.828	0.0548763	1.9793	0.133367	1.3294	0.384844	0.834643	0.693954	0.39961	0.860212
mmu-miR-7014-5p	0.995248	0.188047	0.963872	0.319502	6.49873	0.567412	6.0798	0.383176	1.06991	0.474834	1.13343	0.87614	2.61565	1.08995	3.27063	0.390854
mmu-miR-7015-5p	0.499303	0.713987	1.89789	0.213771	6.43706	0.512776	5.2513	0.568465	-1.88171	1.2161	-2.65079	1.3532	-0.926014	0.479968	-1.51735	0.415719
mmu-miR-7016-3p	1.83924	0.183544	1.65386	0.10816	1.85119	0.218877	2.17116	0.067035	1.97757	0.124851	2.02444	0.153998	1.63769	0.196786	1.66166	0.0939807
mmu-miR-7016-5p	-4.27834	0.700897	-4.29992	0.341229	2.83086	0.161454	2.48239	0.248261	-4.48241	0.537085	-5.03237	0.360467	-2.69632	2.83908	-1.35129	1.20701
mmu-miR-7017-3p	1.60687	0.17565	1.56654	0.163417	2.65081	0.374283	3.2073	0.221997	2.24933	0.226701	2.12286	0.0618739	1.94704	0.0402309	1.86688	0.221067
mmu-miR-7018-5p	2.39253	0.480926	2.76278	0.433445	7.4672	0.193805	7.02879	0.118428	3.06021	0.456352	2.76114	0.880191	4.44277	0.931961	4.94928	0.404048
mmu-miR-702-3p	3.50071	0.120205	3.4657	0.105559	6.27217	0.536766	6.39996	0.547687	3.51369	0.188411	3.93775	0.0548349	3.53459	0.232108	3.61534	0.053392
mmu-miR-7020-3p	0.66412	0.100948	0.850669	0.139201	-0.00132404	0.298171	1.02128	0.398193	1.56637	0.114196	1.04836	0.355562	0.605694	0.491901	0.488572	0.435067
mmu-miR-7020-5p	2.97823	0.271201	2.77281	0.0707755	7.58499	1.59533	8.4933	0.637724	3.04204	0.403199	3.29235	0.56043	6.05622	1.08417	6.75712	0.399278
mmu-miR-7022-3p	3.68654	0.151285	3.66792	0.0746279	3.55748	0.369983	3.8404	0.0897256	3.60791	0.241773	4.03045	0.0740208	3.74544	0.149535	3.78846	0.0822184
mmu-miR-7022-5p	-2.09108	0.487679	-1.66569	0.0305831	2.78495	1.40124	1.32616	0.246997	-1.12778	2.59447	-0.806873	0.533613	1.32272	0.584243	1.98209	0.121226
mmu-miR-7024-3p	1.50823	0.13255	1.66047	0.139337	0.568807	0.286234	0.858483	0.109124	1.85255	0.256279	1.45694	0.305352	1.11661	0.243929	1.0956	0.357041
mmu-miR-7024-5p	0.3743	0.304775	-0.333367	0.460107	3.54701	0.437225	1.60644	1.44824	0.291098	0.514504	0.318839	0.997187	0.40767	0.732458	0.439665	0.594629
mmu-miR-7025-5p	1.83918	0.150783	1.7435	0.0274621	2.42936	0.238242	2.16138	0.1276	1.62013	0.254383	2.16401	0.121172	1.87715	0.0678237	2.10643	0.260587
mmu-miR-7027-5p	-1.35862	0.611515	-2.69518	0.871275	2.30328	0.595381	2.65372	0.543764	-1.63261	1.33488	-0.734044	1.02689	0.173484	1.13108	0.75991	0.54252
mmu-miR-7028-3p	-0.0284873	0.241495	-0.116744	0.352605	2.71547	0.413714	2.47857	0.396346	-0.34357	1.08626	-0.408829	0.38884	0.0128654	0.197559	-0.346604	0.354088
mmu-miR-7028-5p	-1.93528	1.69372	-1.38332	2.09383	4.09461	1.00922	3.22148	0.353564	-2.52874	0.725485	-4.48698	0.87384	-0.46788	2.11404	0.999491	0.362983
mmu-miR-7029-5p	-3.25996	0.952485	-3.65228	0.498341	0.818259	0.827581	0.0616638	0.134512	-4.0998	0.787869	-4.26578	0.702191	-2.29771	1.4656	-2.43949	1.93989
mmu-miR-7030-5p	-3.36647	0.452615	-2.48795	1.35102	-0.157413	0.68682	2.73593	0.396962	-1.05961	0.76199	-2.33851	1.0525	-3.12237	0.551412	-3.07772	1.06269
mmu-miR-7031-5p	0.555806	0.251661	1.29075	0.113532	6.31499	1.07272	5.42617	0.350731	-1.04767	0.775114	-0.134495	0.579229	1.52945	1.318	2.24281	0.528217
mmu-miR-7032-5p	-3.86286	1.49599	-4.1538	0.549937	2.5158	0.488805	2.23618	0.395767	-4.01877	0.694046	-4.26414	0.536495	3.90389	1.42443	4.8168	0.291875
mmu-miR-7033-3p	0.823717	0.370034	0.613451	0.452246	3.44085	1.69065	0.90404	0.569051	0.918456	0.339985	1.05435	0.451418	4.24429	1.1265	4.99454	0.367219
mmu-miR-7033-5p	2.07986	0.165219	2.16447	0.13065	6.18645	0.102039	6.31271	0.106277	1.8962	0.384653	2.02248	0.104052	2.91656	0.926349	3.60248	0.288969
mmu-miR-7034-3p	2.19097	0.0485155	2.02962	0.0857171	3.47347	1.3805	1.72005	0.523974	2.13267	0.0686284	2.1252	0.175352	2.10879	0.121966	2.08105	0.0847565
mmu-miR-7034-5p	-2.93118	0.756591	-3.9923	0.409802	-0.0898375	0.745481	1.68263	0.804276	-2.72511	0.964497	-3.03644	1.18473	-1.48554	1.7895	-0.548282	0.758719
mmu-miR-7035-5p	-3.84733	0.295752	-4.12443	0.508163	1.24231	0.85125	0.441155	0.183734	-4.52725	0.802086	-3.82381	0.499268	-2.32648	2.06389	-2.29858	1.14184
mmu-miR-7036a-3p	1.25268	0.198964	1.33727	0.209917	0.607637	0.23391	0.998535	0.23063	1.58618	0.143475	1.59102	0.146071	1.10855	0.311039	1.2623	0.0986313
mmu-miR-7036a-5p	3.63261	0.180866	3.46607	0.169426	6.77529	0.74467	4.91796	0.378026	3.88265	0.450756	3.87429	0.76555	9.39815	1.29444	10.2049	0.415932
mmu-miR-7036b-3p	-2.46378	0.877695	-2.93923	0.903805	3.38344	0.455623	3.44954	0.0964144	-3.96617	0.894827	-3.66044	0.919628	-0.643835	2.16051	0.724675	0.451808
mmu-miR-7037-5p	-2.66541	0.67488	-2.66333	0.707044	-2.04005	0.41866	-2.29341	0.508785	-3.31848	1.05178	-1.37311	0.218319	1.06927	1.18825	1.51945	0.349273
mmu-miR-7038-5p	-4.24706	0.308307	-3.59042	0.514362	0.934913	0.94791	2.82913	0.388997	-2.03848	0.953967	-4.30629	0.747903	-2.40353	0.666882	-2.29226	1.47743
mmu-miR-7039-3p	1.58799	0.28391	1.45071	0.0812059	1.08534	0.471751	2.04872	0.16507	1.86794	0.36202	1.83968	0.177881	1.50649	0.348377	1.49132	0.147874
mmu-miR-7039-5p	-5.087	0.217504	-4.98914	0.123805	1.08717	1.84887	3.04247	0.256494	-4.99306	0.536395	-4.99936	0.185268	-4.7867	0.264419	-5.20452	0.0493623
mmu-miR-7040-5p	1.69274	0.142622	1.63339	0.245826	8.26382	1.87818	9.44019	0.290785	1.65463	0.52819	1.74372	0.241572	2.80063	1.17396	3.72369	0.399805
mmu-miR-7042-5p	6.27772	0.1375	6.05443	0.153952	9.64004	0.661102	8.0298	0.859248	6.51081	0.438759	6.64809	0.697851	9.03928	1.33088	9.76306	0.630789
mmu-miR-7043-5p	-0.946173	0.866307	-0.411842	0.220095	3.03722	0.268474	2.84692	0.221763	-0.389414	0.368862	-0.643825	0.516435	-1.21817	1.06401	-0.170677	0.394462
mmu-miR-7044-5p	2.192	0.0740077	1.99909	0.145002	6.75343	0.57313	5.66154	0.319111	2.75509	0.427351	2.93864	0.714539	5.82787	0.899332	6.254	0.401245
mmu-miR-7045-3p	2.02406	0.0149124	1.90994	0.321894	4.06937	0.411526	4.22942	0.0782136	1.8848	0.30956	2.12286	0.189091	2.37255	0.328482	2.45025	0.224672
mmu-miR-7045-5p	1.23144	0.484091	1.24165	0.570309	8.0608	0.604986	8.93158	0.24583	0.648502	0.639387	0.650567	1.27997	5.31594	1.24142	5.82276	0.47313
mmu-miR-7046-3p	2.18899	0.46111	2.24469	0.376023	3.54522	0.314019	3.70661	0.0171585	2.39885	0.190919	2.30434	0.0465209	2.41363	0.479084	2.45086	0.448587
mmu-miR-7046-5p	0.174922	0.31864	0.631537	0.0295871	6.04433	0.147955	5.47126	0.565064	-0.568932	0.729553	-0.102141	1.30602	4.91181	0.834032	5.13184	0.61211
mmu-miR-7047-3p	2.89719	0.0323348	2.64424	0.389734	2.92736	0.500881	4.74252	0.0645408	3.60564	0.328414	3.24832	0.0741967	2.4081	0.567483	2.84561	0.0862264
mmu-miR-7047-5p	6.05867	0.0357083	6.12517	0.125455	11.2701	1.02121	11.6431	0.0909264	6.34709	0.475721	6.75856	0.724123	9.48838	1.00733	10.1385	0.33166
mmu-miR-7048-5p	4.55909	0.150124	4.27763	0.0926058	7.81715	1.2906	8.08447	0.694964	4.68022	0.0893399	4.77992	0.321602	6.25751	0.850935	6.65619	0.251944
mmu-miR-7049-3p	0.274698	0.304551	-0.343676	0.468458	0.235294	0.161016	1.80931	0.183079	0.98985	0.222564	0.199375	0.493427	0.36873	0.439751	-0.0669871	0.536922
mmu-miR-705	1.03762	0.302875	1.22203	0.304486	5.91571	0.883561	6.39733	0.347631	0.392143	0.674203	0.0644505	0.911995	2.01124	1.02039	1.93062	1.02755
mmu-miR-7050-3p	1.81294	0.0812669	1.83946	0.129895	1.27041	0.333425	1.20635	0.3977	2.10865	0.0897024	2.19739	0.130965	1.73913	0.0773544	1.77573	0.0553727
mmu-miR-7050-5p	3.62351	0.403728	3.97385	0.506131	5.0166	0.138887	4.79758	0.282236	0.490778	0.923309	0.592967	1.64541	2.53155	1.19004	2.97678	0.834424
mmu-miR-7052-3p	2.6361	0.381416	2.27809	0.299714	1.72329	0.385881	2.11213	0.292819	2.65967	0.437735	2.61523	0.421177	2.16191	0.156609	2.12327	0.0868812
mmu-miR-7052-5p	-3.50833	0.405116	-4.13198	0.491688	3.59753	0.41354	2.57559	0.844482	-3.012	1.00597	-2.52252	1.96063	0.152292	1.40821	1.41348	0.486297
mmu-miR-7054-3p	0.970609	0.0636555	0.974019	0.148386	1.83622	0.393714	1.79862	0.362786	1.06312	0.100795	1.25933	0.222536	1.26693	0.222729	1.21584	0.261122
mmu-miR-7055-3p	2.64835	0.37945	2.30103	0.662909	1.78975	0.318416	1.70019	0.394234	2.74116	0.303103	3.13773	0.0349957	2.69605	0.205963	2.79814	0.0272834
mmu-miR-7056-3p	0.973679	0.0596764	0.986989	0.0853362	0.832006	0.391791	1.43201	0.169238	1.59717	0.103249	1.15306	0.25719	1.24077	0.189861	1.25813	0.201813
mmu-miR-7056-5p	-1.7102	1.20326	-1.21539	0.895133	2.68047	0.870315	1.50684	0.232543	-2.03015	1.99226	-2.25817	2.1367	0.23557	1.30674	1.23688	0.418693
mmu-miR-7057-5p	-3.59846	0.603941	-4.11736	0.251483	2.72463	0.736755	2.08056	0.511272	-3.48964	1.01621	-3.84313	0.555181	-1.33273	2.18733	-0.562466	0.928418
mmu-miR-7058-3p	1.0834	0.180626	1.07858	0.376818	0.159702	0.340355	1.10443	0.17337	1.90281	0.13643	1.27222	0.256455	0.951793	0.47717	0.662913	0.105359
mmu-miR-7058-5p	3.29608	0.090011	3.05945	0.0607279	3.43491	0.225775	2.71102	0.235799	3.67988	0.392646	3.84314	0.675941	6.92669	1.34128	7.75711	0.415077
mmu-miR-706	1.51417	0.228952	1.55388	0.167261	4.24421	1.29305	4.14193	0.713459	1.54959	0.175648	1.2669	0.152552	2.65755	0.910366	3.3582	0.456101
mmu-miR-7062-3p	1.7568	0.121908	1.48992	0.100782	1.99042	0.192502	2.0275	0.0289683	1.77174	0.134607	1.92085	0.103176	1.79189	0.143376	1.77712	0.0784215
mmu-miR-7063-3p	1.77332	0.160965	1.60597	0.115034	1.91091	0.570202	2.43624	0.0768627	1.96962	0.140154	2.13044	0.0685349	1.75114	0.176923	1.76859	0.182969
mmu-miR-7063-5p	-2.17141	0.869502	-2.04537	0.428575	2.67239	2.11703	1.00197	0.127283	-2.37042	1.51883	-2.56785	0.830579	-0.450223	1.57197	0.49516	0.901244
mmu-miR-7066-3p	0.758857	0.436024	0.766314	0.24379	1.82235	0.616278	2.91384	0.313776	1.23802	0.342274	0.85721	0.51494	0.616074	0.246773	0.736248	0.160193
mmu-miR-7067-3p	2.0865	0.357767	1.99698	0.330115	2.36537	0.380161	2.66149	0.0744155	2.34987	0.183271	2.36996	0.386064	2.17414	0.346415	2.38498	0.109461
mmu-miR-7068-5p	-1.07779	0.339836	-0.427729	0.729636	4.95568	0.54159	4.48993	0.0535687	-0.99564	1.23056	-1.80245	1.61778	1.4149	0.991032	1.67275	0.550289
mmu-miR-7069-3p	2.08097	0.205129	2.01336	0.142767	2.55029	0.215815	2.35086	0.052773	2.39297	0.0519035	2.36661	0.0107612	2.22041	0.134546	2.06688	0.339267
mmu-miR-7069-5p	-2.11755	0.445533	-1.74849	1.5548	3.45407	0.676808	2.93154	0.0493444	-4.26573	0.421285	-4.023	1.28141	-1.62419	1.56208	-0.876941	0.913518
mmu-miR-7070-3p	0.571716	0.249106	0.386112	0.384948	2.06547	0.788957	1.80251	0.757586	1.2879	0.165414	1.01546	0.241884	1.18161	0.0773029	1.31738	0.408592
mmu-miR-7070-5p	1.79603	0.40523	1.93779	0.0569748	6.57608	1.31527	5.07334	0.341077	1.51943	0.609118	1.34427	0.856542	2.59086	0.854527	3.21355	0.330385
mmu-miR-7072-3p	1.85729	0.170294	1.81003	0.104578	1.25492	0.367591	1.50962	0.343397	1.89399	0.222155	2.13432	0.0312973	1.77918	0.225461	1.59541	0.0681511
mmu-miR-7072-5p	-3.15444	0.801573	-3.79615	0.233709	1.96361	0.592918	1.73088	0.297729	-3.55369	0.319491	-3.47034	1.16999	-1.08101	1.90005	-0.225152	0.755092
mmu-miR-7075-5p	-1.44795	0.1263	-1.29229	0.258745	2.98141	0.310179	2.28201	0.211845	-2.21463	1.20309	-1.44656	1.31126	0.059822	1.22695	0.468494	0.762504
mmu-miR-7076-3p	1.75711	0.0706727	1.471	0.300436	1.61488	0.296777	1.91889	0.0433186	1.82605	0.043095	1.99886	0.140813	1.66981	0.212089	1.7493	0.12535
mmu-miR-7076-5p	-2.50483	1.1706	-2.67848	0.610874	-2.17439	0.382268	-2.06917	0.0704679	-1.71136	0.336103	-2.35932	1.1638	1.89303	0.636473	2.42302	0.589459
mmu-miR-7077-5p	1.41833	0.209624	0.966824	0.402181	3.54521	1.0337	4.21486	0.690267	1.50835	0.344032	1.57859	0.307539	2.01876	0.0688066	1.96422	0.232162
mmu-miR-708-5p	-2.19155	1.42698	-2.49305	0.38077	3.09136	0.436183	3.12221	0.333689	-2.34776	0.392887	-1.95254	0.297577	-1.17864	0.526368	-0.350478	0.574178
mmu-miR-7080-3p	2.59968	0.404135	2.53873	0.295233	1.88164	0.700103	2.22039	0.355846	2.61193	0.418661	3.35832	0.0233315	2.34809	0.140424	2.8461	0.366259
mmu-miR-7080-5p	-1.88684	2.61185	-0.793369	2.92059	0.78566	0.12661	1.57403	0.478593	-3.76488	0.851739	-4.41858	0.323461	-3.08696	1.6075	-3.52618	0.586985
mmu-miR-7081-5p	-4.53759	0.652545	-4.20148	0.571921	3.38751	0.0983424	3.12493	0.393078	-4.48997	0.130366	-4.21434	0.594968	1.07479	1.61529	2.17441	0.54179
mmu-miR-7082-3p	0.227578	0.391134	0.373007	0.286089	1.55297	0.298171	4.02223	0.413209	2.12729	0.387958	0.721446	0.387724	0.429696	0.803383	-0.0462529	1.1008
mmu-miR-7082-5p	4.08395	0.264515	4.32473	0.199787	8.81777	0.660822	8.57715	0.70295	2.9812	0.814331	3.41728	0.727121	5.57433	1.11258	6.11424	0.475768
mmu-miR-7083-3p	1.07408	0.0374943	1.06142	0.0897307	2.00682	0.748673	1.79378	0.124674	1.31229	0.157242	1.52968	0.264887	1.54924	0.342228	1.75462	0.291421
mmu-miR-7083-5p	-3.33246	0.137593	-2.53119	1.1939	1.60102	0.702459	0.837217	0.380978	-3.8745	0.695347	-3.98042	0.684376	-2.49693	2.82918	-0.545024	0.739042
mmu-miR-7084-3p	0.620206	0.394476	1.12794	0.375772	1.85924	0.156038	3.08404	0.054917	1.84933	0.389753	1.37942	0.352638	1.20837	0.198526	1.12208	0.515652
mmu-miR-7085-3p	2.97186	0.1182	2.75592	0.422068	2.13205	0.443921	2.70592	0.126259	2.80789	0.436123	3.32358	0.0795721	2.82378	0.43563	3.03449	0.0364408
mmu-miR-7085-5p	0.498553	0.440952	0.358842	0.261253	3.44238	0.573806	2.4526	0.0874117	1.10061	0.31948	1.23517	0.864322	2.63055	1.05762	3.08024	0.644716
mmu-miR-7086-5p	-2.48517	1.79799	-1.53052	1.44215	0.884641	0.21884	1.73921	0.213296	-4.31983	0.669786	-4.54529	0.732929	-3.13628	2.02808	-3.63132	0.806588
mmu-miR-7087-3p	1.00702	0.20496	0.865146	0.118568	1.76778	0.337332	2.18463	0.0897962	1.41107	0.19264	1.45423	0.148339	1.3583	0.179151	1.27396	0.120714
mmu-miR-7088-5p	0.278533	0.766726	0.664985	0.729078	6.20174	0.988564	5.16043	0.375586	-1.63865	1.02682	-1.68716	1.67455	3.04391	1.61252	3.86222	0.560019
mmu-miR-7089-5p	-0.538194	0.509448	-0.30884	0.350149	0.973905	0.348871	0.569819	0.048315	0.429097	0.483155	0.406728	0.659499	0.262933	0.663058	0.902822	0.31631
mmu-miR-709	6.53784	0.173089	6.65557	0.308663	10.8002	0.476164	10.2046	0.447447	5.81768	0.41475	6.12689	0.630714	6.9658	0.617061	7.35762	0.369359
mmu-miR-7090-5p	-3.4496	0.347478	-3.27154	0.393463	1.68258	1.45999	-0.897366	0.42964	-3.36935	0.488955	-3.70355	0.216293	-1.98569	1.20241	-2.79949	0.989701
mmu-miR-710	-4.2339	0.559391	-4.04944	0.151065	1.61277	0.677649	0.851389	0.951745	-4.02978	0.216278	-3.67431	1.86242	1.7608	1.95757	2.96011	0.485637
mmu-miR-711	-4.69193	0.586033	-4.6596	0.103924	1.48138	0.327594	0.74105	0.255289	-4.78093	0.366254	-4.28509	0.343942	-1.75983	3.278	1.58918	0.244531
mmu-miR-7115-3p	2.76993	0.101476	2.4127	0.428772	3.54759	0.394484	3.91822	0.0465768	2.47557	0.435784	3.06102	0.101803	2.97836	0.133295	2.97452	0.076694
mmu-miR-7117-3p	2.78962	0.178144	2.51389	0.382747	2.71158	0.407213	2.96243	0.0942689	2.69989	0.24508	3.09803	0.0638879	2.6856	0.532569	2.89825	0.0209068
mmu-miR-7118-3p	-0.730517	0.695548	0.360482	0.168899	-0.428895	0.387731	0.932091	0.108203	1.11868	0.1351	0.223704	0.614808	-0.523826	0.650615	-0.429418	0.396859
mmu-miR-7118-5p	4.77713	0.116203	4.6113	0.133178	11.2984	0.423386	10.0594	0.797642	4.86309	0.42801	5.23146	0.743393	8.70816	1.78177	9.45682	0.66806
mmu-miR-712-3p	-2.2704	0.547446	-2.26526	1.02588	4.56035	0.736754	4.75646	0.538943	-1.51894	1.15682	-1.00528	0.875421	3.36625	1.78862	4.33698	0.557188
mmu-miR-712-5p	1.96483	0.82891	3.53582	0.202445	4.61025	0.265613	4.33718	0.769786	1.33951	0.327229	1.29063	0.159124	3.59809	1.43151	4.47953	0.422902
mmu-miR-714	0.0736853	0.0815202	0.00133856	0.263206	5.06903	0.865146	3.95058	0.422155	0.960484	0.466607	0.542318	0.858174	2.52845	1.09345	3.46633	0.415141
mmu-miR-718	-3.70197	0.66676	-2.9777	1.57284	4.6118	0.69164	4.92454	0.359387	-4.69529	0.29377	-3.87694	1.34783	-1.106	2.53417	0.263667	0.402455
mmu-miR-721	0.867408	0.213985	0.971687	0.527484	8.76369	1.05737	7.9442	0.479676	0.624214	0.587698	0.936376	0.69326	5.00195	1.36921	5.56062	0.564245
mmu-miR-7211-3p	-1.15045	0.325994	-1.42617	0.649645	3.13373	0.502807	2.25052	0.307421	-0.963965	1.15669	-0.422468	0.529105	3.20598	1.17809	3.90511	0.412338
mmu-miR-7211-5p	2.80118	0.111647	2.19411	0.369822	2.02178	0.240755	2.30807	0.0970806	2.95519	0.16871	3.08755	0.0309031	2.6621	0.181971	2.68932	0.094224
mmu-miR-7214-3p	0.882764	0.174811	0.721553	0.0980138	1.21594	0.535633	1.53143	0.412544	0.881654	0.304795	1.04029	0.151318	0.863617	0.269029	0.449677	0.16589
mmu-miR-7216-3p	-1.36195	0.724735	-1.67497	0.444385	1.94305	0.452784	0.781109	0.953245	-1.8493	1.40667	-1.06783	0.159891	-1.78898	1.73384	-1.59579	0.666509
mmu-miR-7216-5p	0.944867	0.358052	0.677814	0.0880676	5.17404	0.874922	4.11893	0.281231	0.644231	0.398371	0.944505	0.631102	3.25259	1.25977	3.90654	0.502298
mmu-miR-7217-5p	-0.505885	0.683704	-0.614083	0.493608	2.89421	0.665508	2.11172	0.341127	-0.270055	0.159152	-0.048831	0.70278	0.303112	0.999393	0.952566	0.40897
mmu-miR-7218-3p	-1.26871	0.51913	-0.479822	0.616508	3.75621	0.516544	3.233	0.194217	-1.44126	0.476248	-0.733948	0.750249	0.195589	1.20668	0.834489	0.251458
mmu-miR-7218-5p	0.781825	1.03077	0.847616	0.924952	4.23117	0.925096	3.847	0.0124445	-0.779854	1.2775	-0.551163	1.08965	2.83654	1.34819	3.626	0.524758
mmu-miR-7219-5p	-0.590698	1.86272	-0.500267	2.24846	4.54166	0.820331	2.54931	0.903207	-1.22861	1.13313	-1.07219	0.646816	1.91742	0.830499	2.44592	0.251485
mmu-miR-7221-3p	0.974838	0.375691	0.690195	0.275241	7.24183	0.803296	6.01003	0.233552	1.29747	0.552555	1.62327	0.562701	2.93463	1.14744	3.87442	0.338197
mmu-miR-7221-5p	-2.65509	1.55105	-2.24356	1.28371	3.62814	0.90789	2.43766	0.0508786	-0.862398	0.328184	-0.728174	1.02408	1.06222	0.836586	1.42495	0.315054
mmu-miR-7222-3p	1.03035	0.439276	1.09503	0.0658991	5.78478	0.243273	5.217	0.166595	0.81516	0.851003	1.25137	0.92417	3.0308	1.2974	3.92973	0.423184
mmu-miR-7223-5p	-3.04729	0.909355	-3.53245	0.221964	1.66552	0.446098	1.00656	0.043054	-3.52797	0.506464	-2.91676	1.53413	-1.75317	0.465183	-1.16925	0.617149
mmu-miR-7224-3p	3.07758	0.169825	2.96445	0.0591248	3.45131	0.18652	3.0942	0.171264	3.04284	0.202379	3.41254	0.058335	3.29102	0.395753	3.46433	0.0620728
mmu-miR-7224-5p	0.64982	0.27103	0.570711	0.1798	1.96153	0.3635	2.13658	0.0485709	0.911427	0.195379	0.905436	0.195239	0.937831	0.145763	0.775521	0.207332
mmu-miR-7226-5p	2.86598	0.08923	2.65232	0.264305	5.6937	2.5524	7.06775	0.678095	3.1888	0.396655	3.31567	0.552753	6.92694	0.789624	7.38398	0.18288
mmu-miR-7232-3p	-0.232824	0.240165	-0.331982	0.404836	3.12669	0.38974	3.37474	0.517409	-2.08223	0.748028	-0.395484	0.964647	-0.530088	0.348062	-1.08278	1.20765
mmu-miR-7234-3p	-0.236104	0.267407	-0.0695884	1.47567	1.41804	0.592267	0.932954	0.170322	-0.937946	0.224011	-1.42141	1.02681	-1.27194	1.8392	-0.971313	0.591466
mmu-miR-7235-3p	0.784934	0.519083	0.911236	0.294316	0.288694	0.203207	2.13404	0.210963	2.19449	0.0812026	1.26946	0.621955	1.13383	0.370339	1.01023	0.346228
mmu-miR-7235-5p	-0.510081	0.376628	-0.681653	0.13047	7.00382	0.870475	6.41662	0.5286	-0.787935	1.18984	-0.308396	0.756364	3.73401	1.11223	4.36961	0.375865
mmu-miR-7237-5p	-3.84683	0.599141	-2.66296	0.718213	1.27035	0.987187	0.0243998	0.331293	-3.92589	0.288846	-4.42148	0.106816	-1.8887	1.58383	-1.4722	1.38834
mmu-miR-7238-5p	-4.50458	0.282072	-4.72012	0.349181	3.694	0.313038	3.03763	0.511206	-4.86288	0.27768	-4.65459	0.499777	0.3753	2.09189	1.66599	0.499367
mmu-miR-7241-3p	1.90485	0.352937	2.40543	0.0470076	6.00011	0.886303	6.52344	0.191621	0.35945	0.0346163	0.548585	0.680417	2.29146	1.08132	2.89882	0.361642
mmu-miR-7241-5p	3.27099	0.151625	3.19602	0.130114	1.89443	0.430868	1.96232	0.271132	3.31946	0.135735	3.67873	0.0811118	3.19865	0.176097	3.22451	0.105987
mmu-miR-7242-5p	-1.97584	0.56026	-2.57124	0.779603	3.82678	0.829011	1.67469	1.08325	-0.694033	1.26586	-1.8151	1.68132	-0.845953	0.758216	-0.309552	0.532556
mmu-miR-760-3p	-2.58322	1.06992	-2.11008	1.67637	5.3078	1.28205	4.25343	0.512664	-2.37713	1.55622	-3.18352	2.21794	0.6869	1.20564	1.12739	0.592771
mmu-miR-760-5p	-0.977408	0.730813	-1.28828	0.267824	4.17544	0.88926	4.88674	0.307806	-0.959526	0.298886	-0.419597	0.544061	-0.163191	0.805191	0.00936531	0.798218
mmu-miR-762	-2.54654	0.129579	-2.59242	0.745889	4.44379	0.359334	3.73195	0.414539	-3.54653	1.02498	-1.95605	1.77136	2.75455	1.84527	4.03283	0.342459
mmu-miR-7647-3p	-0.340302	0.11147	-0.735869	0.820154	2.11758	0.434011	1.13049	0.195287	-0.073985	0.552965	-0.127683	1.50721	2.21095	1.12097	2.30858	0.234321
mmu-miR-7648-3p	0.76161	0.318643	1.00583	0.0776655	7.04077	0.446939	7.16089	0.169638	1.34951	0.37106	1.41157	0.902606	3.06261	1.23382	3.71672	0.457022
mmu-miR-7648-5p	-2.17768	0.513116	-3.85466	0.143763	2.72401	0.578415	1.93706	0.284189	-2.85558	0.382667	-2.0531	0.249297	-2.2312	1.54393	-1.64901	1.41751
mmu-miR-7653-3p	2.30072	0.436261	2.32971	0.0139781	3.54756	1.12124	4.33824	0.440916	2.5392	0.202289	2.6395	0.455194	2.28717	0.224406	2.62311	0.0795527
mmu-miR-7653-5p	1.95664	0.130445	1.84766	0.149541	4.12889	1.19879	3.0521	0.270246	1.02002	0.687245	1.11273	1.13735	2.75571	0.961648	3.41474	0.344213
mmu-miR-7654-3p	0.361903	0.555813	0.174481	0.0675151	2.40382	2.11147	3.95014	0.500958	0.694416	0.152473	0.826688	0.0870917	0.464036	0.229983	0.653163	0.306704
mmu-miR-7654-5p	-2.89317	1.25931	-3.04242	0.796652	1.33357	0.952881	0.0129315	0.46451	-3.29508	1.04	-3.34432	1.11369	-2.75194	1.40153	-3.86009	1.36241
mmu-miR-7658-5p	-4.19634	0.796469	-4.5007	0.296918	2.27842	0.972788	1.4372	0.376087	-2.35795	1.57857	-4.40714	0.427826	-0.410929	1.79658	0.776587	0.589725
mmu-miR-7660-3p	-2.28306	1.25563	-2.45965	0.425363	0.640501	0.208246	0.116	0.0603844	-2.05426	1.62972	-1.93182	2.19086	0.334967	1.76832	1.46278	0.426716
mmu-miR-7665-3p	1.89891	0.155076	1.91691	0.0912057	1.78436	0.376186	1.98196	0.112663	2.27711	0.0609565	2.19466	0.111882	1.90839	0.121038	1.88573	0.103732
mmu-miR-7665-5p	-4.05735	0.243359	-3.51456	0.452792	3.03861	0.406068	2.01735	0.605463	-3.90986	0.803155	-3.88545	0.998918	-0.72955	1.79231	0.317777	0.68277
mmu-miR-7666-3p	2.13263	0.567611	3.53972	0.0751992	6.48917	0.630533	6.24119	0.310334	-1.30343	0.453218	-0.804847	1.17965	2.14087	1.14454	2.44381	0.710527
mmu-miR-7666-5p	3.07637	0.179327	3.04472	0.0431213	2.86754	0.381269	3.07632	0.120784	2.87776	0.341344	3.41068	0.0187533	2.75884	0.649969	3.1108	0.0606078
mmu-miR-7667-5p	1.30272	0.256897	1.33771	0.0763232	1.8638	0.459126	1.99855	0.0960919	1.69686	0.130458	1.68885	0.0871191	1.50859	0.260969	1.40063	0.0357778
mmu-miR-7668-3p	-4.24191	0.238192	-3.96444	0.82886	2.56212	0.983239	1.16169	0.0402415	-3.80679	0.652628	-3.64168	0.526533	-1.13731	2.65287	0.855107	0.527913
mmu-miR-7671-3p	2.73451	0.622618	3.86437	0.0993054	5.21713	0.262135	4.60593	0.199223	-2.28706	0.918727	-1.96493	1.174	1.20853	1.64084	2.26943	0.503309
mmu-miR-7672-5p	-1.49415	0.476765	-2.43688	0.870287	5.42361	0.399276	5.45887	0.0601535	-2.18917	1.17133	-2.62942	1.06008	-1.48528	2.7274	0.490487	0.743803
mmu-miR-7674-5p	-2.71893	0.975882	-3.05972	0.337181	1.81406	0.719781	0.878914	0.315971	-2.89925	0.617434	-3.01577	1.31706	-1.8297	1.87086	-0.827208	0.641887
mmu-miR-7677-5p	-1.10842	0.588549	-2.31941	0.871975	5.69241	1.71189	3.8472	0.625707	-2.31099	1.61549	-1.15961	1.91039	-0.0942792	0.863662	0.398079	0.507613
mmu-miR-7679-3p	-2.62876	1.19375	-3.54742	0.396519	1.84643	1.02717	0.143142	0.883152	-1.85038	1.18615	-3.32745	1.52598	-2.43895	0.917985	-2.99102	0.588424
mmu-miR-7681-3p	-3.02175	1.01765	-2.99858	1.1991	1.16748	0.51119	0.111503	0.27578	-1.35457	0.424859	-2.25874	1.16431	-1.80731	2.33244	-0.24828	0.209066
mmu-miR-7682-3p	-0.0845027	1.4033	0.130702	1.96916	1.77445	0.393923	2.9327	0.458336	-1.416	0.889197	-3.43939	1.00906	-2.57879	1.05002	-3.83531	0.340636
mmu-miR-7683-3p	-2.44961	0.9301	-2.87416	0.639718	2.72832	0.173076	2.50286	0.288243	-2.45194	1.07596	-2.84281	2.19149	0.532402	1.33357	1.39901	0.295871
mmu-miR-7684-3p	-3.56477	0.0214313	-3.53086	1.31795	3.05444	0.576468	3.02718	0.384938	-3.46038	0.585573	-3.94435	0.451798	-1.41509	1.35239	-1.13307	1.51025
mmu-miR-7684-5p	0.681622	0.0771679	0.567686	0.433374	4.06369	1.43738	2.56062	0.367597	0.929939	0.396939	1.3409	0.815302	3.00389	1.3295	3.73901	0.559782
mmu-miR-7685-3p	-2.45136	0.155901	-1.97304	0.254554	2.0428	0.308002	1.34597	0.243578	-2.80297	0.482839	-2.23534	1.61601	0.0215757	0.784804	0.388258	0.692638
mmu-miR-7686-3p	-0.974461	0.563757	-0.0269654	0.292486	1.414	0.477352	0.378597	0.34115	-2.56261	0.550592	-3.18738	0.733716	2.40381	1.29316	3.1549	0.282777
mmu-miR-7686-5p	4.22588	0.0285648	4.26962	0.104225	7.93038	1.34272	8.5266	0.445933	4.53183	0.39331	4.87793	0.69567	7.21104	0.914437	7.68876	0.290016
mmu-miR-7687-3p	1.97935	0.0191035	2.13251	0.276481	2.28025	0.397296	2.49421	0.0504317	2.32413	0.377863	2.66889	0.219551	2.09027	0.174147	2.17898	0.0613338
mmu-miR-7687-5p	-2.44346	0.688841	-2.43258	0.803214	4.51028	0.622181	4.04954	0.355292	-1.58475	0.678778	-1.22277	1.32068	3.92456	1.25752	4.39473	0.802388
mmu-miR-770-3p	-1.39575	0.329661	-2.06325	1.02314	5.09353	0.839388	3.00416	0.793254	-0.444647	0.787435	-0.329914	1.79187	1.3056	0.770285	1.55517	0.463676
mmu-miR-7a-5p	3.14551	0.495736	3.32525	0.379893	0.123364	1.13861	0.977792	0.220377	0.747288	0.229516	0.705148	0.224875	0.477883	0.291667	0.206767	0.688933
mmu-miR-7b-3p	0.155108	0.237214	-0.0789724	0.29846	1.26919	0.524267	1.5234	0.567049	0.805475	0.320399	-0.0777739	0.344682	1.01971	0.743426	1.15922	0.299149
mmu-miR-802-5p	4.01734	0.647822	4.15673	0.707929	1.46867	1.18204	1.63506	0.748894	0.61683	0.43872	1.02652	0.301079	0.61546	0.628134	0.428288	0.202373
mmu-miR-804	0.178891	0.359776	0.751043	0.39451	2.41546	0.388485	2.51748	0.405039	0.306365	0.451523	0.474106	0.651946	-1.02595	2.01244	-0.847281	0.985056
mmu-miR-8090	-2.45755	0.263487	-3.41579	0.477049	4.6807	0.989123	2.92706	0.444444	0.0100783	0.912608	-0.796831	0.845338	4.07914	1.26476	4.88919	0.355443
mmu-miR-8092	-3.99109	0.617557	-3.00078	1.20544	1.07881	0.560037	0.620674	0.186516	-3.56647	0.219065	-3.76297	1.26436	-2.73297	0.975734	-2.27293	1.1177
mmu-miR-8093	-3.2161	1.18885	-2.87551	0.984516	6.74117	1.4185	5.38387	0.264795	-4.23838	0.394108	-4.50769	0.467322	-4.43862	1.30334	-3.62719	0.920039
mmu-miR-8094	-1.11008	0.792992	-1.41713	0.241341	4.0125	0.370109	3.46157	0.314392	-1.63938	0.986554	-1.19276	1.84508	2.36535	1.43719	2.93214	0.896401
mmu-miR-8095	2.40951	0.468073	2.60672	0.076736	2.98182	0.129369	4.50766	0.395032	3.11856	0.0481904	3.09553	0.112137	2.79387	0.197466	2.83866	0.116063
mmu-miR-8097	-0.434275	0.400888	-1.56067	0.672053	2.73056	0.705108	1.35047	0.518357	-0.71981	0.43533	-0.262476	1.12162	4.14934	1.18571	4.79619	0.406686
mmu-miR-8099	-3.93794	0.170722	-2.73535	0.701255	3.43561	1.10928	3.66119	0.402124	-1.67055	1.90993	-1.43689	0.744625	2.75174	1.51286	3.45233	0.468964
mmu-miR-8100	-4.22554	0.167436	-4.21705	0.22159	4.61375	0.824855	4.94089	0.0661496	-3.59209	0.907478	-3.28923	0.937782	1.00757	1.63151	1.90165	0.599288
mmu-miR-8101	3.93486	0.0898808	4.29958	0.268899	8.7855	0.78026	7.41739	0.273474	3.05776	0.349165	3.57585	0.810392	5.6102	1.29162	6.21779	0.452616
mmu-miR-8102	3.72255	0.303057	3.49076	0.323821	6.14595	1.31799	6.09111	0.819692	3.66608	0.156498	3.7343	0.29058	4.83671	1.00119	5.23691	0.452339
mmu-miR-8103	2.65926	0.106713	2.34605	0.4271	2.29582	0.511262	2.52548	0.17197	2.49843	0.381673	2.96403	0.0538051	2.43356	0.351503	2.72537	0.0536339
mmu-miR-8104	-3.00969	1.18251	-3.68267	0.142128	0.890826	0.878972	-0.0305075	0.207233	-3.82825	1.05007	-3.03299	0.269389	-1.02621	1.17294	-0.851614	0.746513
mmu-miR-8105	2.36382	0.0855798	2.2151	0.0509471	5.29956	0.739804	3.75402	0.869607	2.54641	0.425672	2.80613	0.772079	3.7789	0.893492	4.20033	0.415012
mmu-miR-8107	1.0873	0.198568	1.34748	0.393161	5.07682	0.75808	5.21701	0.30736	-0.411042	0.680232	-0.38251	0.637137	2.31212	1.10574	2.42474	0.851278
mmu-miR-8108	-3.99273	0.465085	-3.43278	0.816603	1.91051	0.19672	1.12357	0.201309	-4.33626	0.514707	-4.1267	0.63018	-2.69843	1.72926	-2.55797	1.12739
mmu-miR-8109	-0.768475	0.314818	-1.29121	1.59155	7.30572	1.05049	8.18173	0.15447	-1.75544	1.22755	-1.35712	1.84112	1.96512	1.27243	2.48159	0.724657
mmu-miR-8110	7.0276	0.109808	7.04327	0.347832	12.0988	1.2981	13.3381	0.258236	7.03646	0.391695	7.14762	0.587706	11.0071	1.22196	11.5176	0.487202
mmu-miR-8112	0.903069	0.191184	1.08477	0.27039	1.36642	0.597321	2.1089	0.272965	1.49017	0.449008	1.45793	0.209591	0.939843	0.251936	0.830468	0.111509
mmu-miR-8113	-0.0552374	0.0895524	-0.678527	0.642066	3.6293	0.777516	1.78241	0.493677	-0.0874207	0.197014	0.165052	0.854599	0.611465	0.63376	1.03165	0.391086
mmu-miR-8114	-0.434826	0.644791	-0.0770819	0.491382	1.18709	0.804787	2.44327	0.146528	1.41579	0.205156	0.497194	0.326907	-0.246601	0.867038	0.0647152	0.301132
mmu-miR-8116	-3.44099	0.826143	-4.19653	0.0964687	1.02918	1.22371	-0.784155	0.0988671	-4.29293	0.099898	-3.12626	0.953353	-4.03363	0.129558	-3.34525	0.472952
mmu-miR-8117	7.49262	0.071924	7.26661	0.0955602	9.19774	0.675946	7.98738	0.867339	7.82748	0.455728	7.97902	0.713355	9.66582	1.2002	10.3922	0.618266
mmu-miR-8119	-1.87548	1.76522	-0.696915	1.85153	2.28441	0.208894	2.39989	0.286574	-4.00938	0.721348	-2.93177	0.693539	-0.812924	2.59342	0.668602	0.997111
mmu-miR-871-5p	-0.725693	0.314088	-1.4858	0.487074	0.94635	1.78653	-0.61244	0.569346	-1.01304	0.210819	-0.0402907	0.560576	0.809051	1.02573	1.44072	0.416654
mmu-miR-874-3p	0.882879	0.587449	1.5958	0.239735	5.2195	0.51717	4.57159	0.230406	0.712173	0.304397	0.716032	0.466101	2.07697	1.04271	2.58572	0.297081
mmu-miR-877-3p	3.16384	0.080389	3.05103	0.07891	3.03977	0.317838	4.53259	0.0923559	3.7934	0.247518	3.45567	0.0102938	3.04753	0.136792	3.10765	0.0742291
mmu-miR-877-5p	-0.614122	0.522129	-0.763788	1.22091	6.05158	0.516316	7.30079	0.409092	-1.69724	0.815748	-1.51813	1.69593	1.81205	1.23805	1.79959	0.884448
mmu-miR-878-3p	0.147341	0.243388	1.00946	0.433416	2.83668	0.761409	1.31844	0.505992	-3.41375	0.355642	-3.19537	1.55537	-1.43575	1.9823	-0.76234	0.724451
mmu-miR-92a-2-5p	-2.86588	1.35589	-2.72879	0.996036	0.0173252	1.01493	0.847278	0.225206	-1.9157	1.67935	-3.42943	1.0413	0.268873	1.6527	1.41896	1.07989
mmu-miR-92a-3p	6.19449	0.398243	6.37767	0.481422	4.15931	0.556824	4.13244	0.342419	5.71111	0.133231	6.02872	0.563198	6.04736	0.284697	6.15255	0.365835
mmu-miR-92b-3p	1.93737	0.297655	1.51929	0.515379	1.11537	0.573632	1.29283	0.998485	1.71564	0.433653	2.09438	0.524808	2.01534	0.240459	2.02743	0.050826
mmu-miR-93-5p	5.20365	0.417962	5.32072	0.299492	1.21597	1.17166	1.69214	0.372185	2.80297	0.206487	3.24738	0.523249	3.1376	0.115008	3.26847	0.527555
mmu-miR-96-5p	2.42432	0.853761	2.59462	1.12571	0.0644847	0.882756	0.249067	0.444411	1.1284	0.297475	1.20765	0.287114	0.943066	0.461473	0.790824	0.209896
mmu-miR-9769-3p	1.68013	0.130581	1.63583	0.106997	0.81868	0.367355	1.27293	0.538135	2.1469	0.129155	2.07307	0.175147	1.73448	0.119361	1.85321	0.121341
mmu-miR-9769-5p	1.88706	0.30994	1.75195	0.157005	3.1341	0.574491	4.05855	0.574152	1.88304	0.386783	2.4196	0.135245	1.93181	0.452984	2.13557	0.122571
mmu-miR-98-5p	4.19198	0.405544	4.29567	0.369113	0.739805	1.17094	0.982326	0.27395	2.13257	0.221113	2.48765	0.688211	2.26933	0.0788168	2.39549	0.77568
mmu-miR-99a-5p	6.15586	0.358041	6.36679	0.264556	2.38871	1.07548	2.77465	0.456459	2.80308	0.267546	3.40995	0.534486	3.29675	0.29636	3.39065	0.597049
mmu-miR-99b-3p	0.771543	0.460951	0.55566	0.156244	4.51967	0.24924	3.78516	0.0424251	1.59347	0.310467	1.21477	0.0780797	1.37321	0.276594	1.92548	0.113419
mmu-miR-99b-5p	3.05064	0.790197	3.34215	0.438962	0.286433	0.305096	-0.320234	0.37796	2.15655	0.100244	2.24173	0.0878191	2.35835	0.317507	2.67395	0.513638
